# Supplementary material for: Patterns of Positive Selection in Seven Ant Genomes
Source: Mol Biol Evol. 2014 Apr 29;31(7):1661–85. doi: 10.1093/molbev/msu141 (PMC4069625; doi:10.1093/molbev/msu141)
Supplement: Supplementary Data [file supp_msu141_Roux_et_al_sup_tables.xls]

## Sheet: S1 results branch-site ants
Group	Branch	Comparable?	ΔlnL	p-value	FDR
15	1	no	0	1	1
15	4	no	0	1	1
15	6	yes	3.05133	0.0806711	0.666831
15	7	no	40.4701	1.99647e-10	5.04044e-08
15	Acep	yes	0	1	1
15	Aech	yes	0	1	1
15	Cflo	yes	0	1	1
15	Hsal	yes	0	1	1
16	1	no	0	1	1
16	3	yes	1.45946	0.227015	1
16	4	yes	0	1	1
16	5	no	19.3122	1.10994e-05	0.000695575
16	7	yes	20.0257	7.64088e-06	0.00051685
16	8	yes	133.115	0	0
16	Acep	yes	24.5382	7.28497e-07	7.04733e-05
16	Aech	yes	9.49142	0.00206435	0.0481132
16	Cflo	yes	0	1	1
16	Lhum	yes	11.4993	0.00069621	0.0204823
16	Pbar	yes	2.64973	0.103568	0.786404
17	Cflo	yes	0.000926	0.975724	1
18	1	yes	2.7	0.100348	0.770277
18	2	yes	0	1	1
18	3	yes	0	1	1
18	4	yes	0	1	1
18	5	yes	7.84027	0.00510951	0.0944494
18	6	no	14.8396	0.000117054	0.00492985
18	8	yes	121.141	0	0
18	Acep	yes	0.076842	0.781624	1
18	Aech	yes	0.147608	0.700832	1
18	Cflo	yes	0.218676	0.640051	1
18	Hsal	yes	1.99999e-06	0.998872	1
18	Lhum	yes	0	1	1
18	Pbar	yes	0	1	1
18	Sinv	yes	0.824604	0.363837	1
21	1	yes	0.520386	0.470677	1
21	2	no	0	1	1
21	4	yes	0	1	1
21	5	yes	0	1	1
21	6	yes	0	1	1
21	7	yes	26.2499	2.99967e-07	3.24947e-05
21	8	yes	117.586	0	0
21	Acep	yes	2.6e-05	0.995932	1
21	Aech	yes	0	1	1
21	Cflo	yes	1.10643	0.292858	1
21	Hsal	yes	0	1	1
21	Lhum	yes	0.118732	0.730414	1
21	Sinv	yes	0	1	1
24	3	yes	0	1	1
24	4	yes	12.1485	0.000491266	0.015659
24	5	no	0	1	1
24	8	yes	22.3012	2.33061e-06	0.000187066
24	Cflo	yes	0	1	1
24	Lhum	yes	0	1	1
24	Pbar	yes	2.67887	0.101688	0.776925
24	Sinv	yes	0	1	1
25	2	yes	1.54719	0.213551	1
25	3	yes	0	1	1
25	4	yes	0.112964	0.736795	1
25	5	yes	12.0677	0.00051304	0.0162397
25	6	yes	2.89951	0.0886064	0.708371
25	7	yes	5.87908	0.0153218	0.212895
25	8	yes	86.2254	0	0
25	Aech	no	0	1	1
25	Cflo	yes	1.48427	0.223108	1
25	Hsal	yes	5.48074	0.0192271	0.250847
25	Lhum	yes	0	1	1
25	Pbar	yes	0	1	1
25	Sinv	yes	5.04723	0.0246653	0.297852
28	3	yes	2.00002e-06	0.998872	1
28	4	yes	0	1	1
28	5	no	4e-06	0.998404	1
28	7	yes	24.2924	8.27658e-07	7.78561e-05
28	8	yes	37.335	9.94817e-10	2.04057e-07
28	Acep	no	11.4439	0.000717305	0.0210609
28	Cflo	yes	11.9742	0.000539415	0.0168542
28	Lhum	yes	0	1	1
28	Pbar	yes	0	1	1
29	1	no	5.1164	0.0237008	0.289599
29	4	no	2.77745	0.0956004	0.7469
29	6	yes	10.3492	0.00129532	0.0334249
29	7	no	102.257	0	0
29	Acep	yes	0	1	1
29	Aech	yes	0	1	1
29	Cflo	yes	0	1	1
29	Hsal	yes	0	1	1
31	1	no	0	1	1
31	3	yes	0	1	1
31	4	no	1.99999e-06	0.998872	1
31	6	yes	0	1	1
31	7	yes	5.18512	0.0227812	0.281506
31	8	yes	32.2423	1.36097e-08	2.17686e-06
31	Acep	yes	0	1	1
31	Aech	yes	0	1	1
31	Cflo	yes	0	1	1
31	Hsal	yes	1.99999e-06	0.998872	1
31	Pbar	yes	19.6644	9.23042e-06	0.000598042
36	1	yes	7.99999e-06	0.997743	1
36	2	yes	6e-06	0.998046	1
36	3	yes	1.46437	0.226236	1
36	4	no	0	1	1
36	6	yes	0.003722	0.951353	1
36	7	yes	57.2312	3.87468e-14	1.86599e-11
36	Acep	yes	101.673	0	0
36	Aech	yes	47.0476	6.92824e-12	2.34322e-09
36	Cflo	yes	0	1	1
36	Hsal	yes	3.40725	0.0649105	0.575415
36	Pbar	yes	0	1	1
36	Sinv	yes	0	1	1
37	1	no	0.00043	0.983456	1
37	3	yes	2.59932	0.10691	0.802566
37	4	yes	1e-05	0.997477	1
37	5	yes	0	1	1
37	6	yes	9.91615	0.00163835	0.0403271
37	7	yes	10.8104	0.00100934	0.0276903
37	8	yes	47.718	4.92151e-12	1.70353e-09
37	Acep	yes	38.2904	6.09604e-10	1.31752e-07
37	Aech	yes	4.34902	0.0370303	0.396871
37	Cflo	yes	0	1	1
37	Hsal	yes	0.325242	0.568474	1
37	Lhum	yes	0.313656	0.575445	1
37	Pbar	yes	2e-06	0.998872	1
40	1	yes	0	1	1
40	2	yes	0	1	1
40	3	yes	0.278804	0.597486	1
40	4	yes	0	1	1
40	5	yes	0	1	1
40	6	yes	4.0674	0.0437185	0.444162
40	Acep	yes	0	1	1
40	Aech	yes	0	1	1
40	Cflo	yes	0	1	1
40	Hsal	yes	0	1	1
40	Lhum	yes	0.011512	0.914556	1
40	Pbar	yes	0	1	1
40	Sinv	yes	3.43297	0.0639072	0.568797
41	1	yes	0.533298	0.465224	1
41	2	yes	1.2e-05	0.997236	1
41	3	yes	2e-06	0.998872	1
41	4	yes	0	1	1
41	5	yes	2.16527	0.14116	0.96204
41	6	yes	1.27374	0.259066	1
41	7	yes	7.32656	0.00679431	0.116814
41	8	yes	31.9674	1.56783e-08	2.44593e-06
41	Acep	yes	0	1	1
41	Aech	yes	0	1	1
41	Cflo	yes	1.4e-05	0.997015	1
41	Hsal	yes	0	1	1
41	Lhum	yes	0	1	1
41	Pbar	yes	1.64086	0.200207	1
41	Sinv	yes	90.1313	0	0
43	1	yes	2e-06	0.998872	1
43	2	yes	0	1	1
43	3	yes	0	1	1
43	4	yes	2e-06	0.998872	1
43	5	yes	4.3314	0.0374155	0.399742
43	6	yes	3.44114	0.0635918	0.566901
43	7	yes	4.95746	0.0259784	0.309223
43	8	yes	24.0413	9.42898e-07	8.72296e-05
43	Acep	yes	0	1	1
43	Aech	yes	8e-06	0.997743	1
43	Cflo	yes	0	1	1
43	Hsal	yes	0.374638	0.540487	1
43	Lhum	yes	24.9674	5.83089e-07	5.83168e-05
43	Pbar	yes	0	1	1
43	Sinv	yes	0.64749	0.421012	1
46	3	yes	1.40039	0.236658	1
46	4	yes	0	1	1
46	5	yes	0	1	1
46	6	yes	0	1	1
46	7	no	41.8385	9.91297e-11	2.6945e-08
46	Acep	no	16.0639	6.12416e-05	0.00292618
46	Cflo	yes	0	1	1
46	Hsal	yes	0	1	1
46	Lhum	yes	0.000238	0.987691	1
46	Pbar	yes	8.00953	0.00465317	0.0878412
50	2	yes	0	1	1
50	3	yes	0	1	1
50	4	yes	0	1	1
50	5	yes	0	1	1
50	6	yes	3.51792	0.0607087	0.549604
50	7	yes	1.06445	0.302202	1
50	8	yes	26.6709	2.41223e-07	2.68533e-05
50	Aech	no	0.51512	0.472931	1
50	Cflo	yes	4e-06	0.998404	1
50	Hsal	yes	0.46345	0.496016	1
50	Lhum	yes	2.44249	0.118089	0.854877
50	Pbar	yes	16.7283	4.31323e-05	0.00219658
50	Sinv	yes	0	1	1
52	1	no	0	1	1
52	3	yes	8.04119	0.00457255	0.0866886
52	4	no	8.86302	0.00291006	0.0622265
52	6	yes	9.73601	0.00180693	0.0435096
52	7	yes	6.16665	0.0130181	0.189855
52	8	yes	68.6114	1.11022e-16	7.80786e-14
52	Acep	yes	0	1	1
52	Aech	yes	5.2e-05	0.994246	1
52	Cflo	yes	0	1	1
52	Hsal	yes	0	1	1
52	Pbar	yes	1.1525	0.283027	1
55	3	yes	2.8786	0.0897639	0.715045
55	4	no	0	1	1
55	6	yes	1.67924	0.195026	1
55	7	no	126.34	0	0
55	Acep	no	9.50557	0.00204849	0.047819
55	Cflo	yes	0	1	1
55	Hsal	yes	0	1	1
55	Pbar	yes	9.67037	0.00187264	0.0446852
57	4	yes	0	1	1
57	5	yes	0	1	1
57	6	yes	13.1722	0.000284138	0.0101117
57	7	yes	76.0852	0	0
57	8	yes	139.385	0	0
57	Aech	no	11.8548	0.000575133	0.017708
57	Cflo	yes	8.17698	0.00424254	0.0819679
57	Hsal	yes	7.15137	0.00749069	0.125191
57	Lhum	yes	0.969488	0.324808	1
60	1	yes	0	1	1
60	2	yes	0	1	1
60	3	yes	0	1	1
60	4	yes	8e-06	0.997743	1
60	5	yes	3.99999e-06	0.998404	1
60	6	yes	3.25631	0.0711489	0.612102
60	7	yes	5.66073	0.0173489	0.234134
60	8	yes	3.72736	0.053528	0.505351
60	Acep	yes	0	1	1
60	Aech	yes	0.133454	0.714877	1
60	Cflo	yes	0	1	1
60	Hsal	yes	0	1	1
60	Lhum	yes	0	1	1
60	Pbar	yes	0	1	1
60	Sinv	yes	0	1	1
61	1	no	6.39366	0.0114529	0.172713
61	3	yes	2e-06	0.998872	1
61	4	yes	0	1	1
61	5	yes	0	1	1
61	6	no	2.04463	0.152744	1
61	8	yes	10.829	0.000999218	0.0274865
61	Acep	yes	144.912	0	0
61	Aech	yes	20.4755	6.03991e-06	0.000430925
61	Cflo	yes	0	1	1
61	Hsal	yes	0	1	1
61	Lhum	yes	0	1	1
61	Pbar	yes	64.0506	1.22125e-15	7.62091e-13
66	1	yes	4.67614	0.0305844	0.34632
66	2	yes	0	1	1
66	3	yes	0	1	1
66	4	yes	0	1	1
66	5	no	9.54594	0.00200392	0.0471513
66	Acep	yes	33.8655	5.90554e-09	1.02608e-06
66	Aech	yes	39.5126	3.25953e-10	7.44417e-08
66	Cflo	yes	0	1	1
66	Lhum	yes	1.99197	0.158135	1
66	Pbar	yes	0.012938	0.90944	1
66	Sinv	yes	4e-06	0.998404	1
72	1	yes	0	1	1
72	2	yes	0	1	1
72	3	yes	3.39411	0.0654296	0.578858
72	4	yes	0	1	1
72	5	yes	0	1	1
72	6	yes	0	1	1
72	7	yes	0	1	1
72	8	yes	37.2448	1.04191e-09	2.12731e-07
72	Acep	yes	0.06249	0.802603	1
72	Aech	yes	0	1	1
72	Cflo	yes	0	1	1
72	Hsal	yes	0	1	1
72	Lhum	yes	0	1	1
72	Pbar	yes	0	1	1
72	Sinv	yes	3.13111	0.0768113	0.64536
74	4	yes	0	1	1
74	5	yes	1.26401	0.260893	1
74	6	no	15.173	9.80959e-05	0.0042652
74	8	yes	39.5495	3.19847e-10	7.3808e-08
74	Cflo	yes	0	1	1
74	Hsal	yes	0	1	1
74	Lhum	yes	0	1	1
74	Pbar	yes	0	1	1
77	1	yes	0	1	1
77	2	yes	6e-06	0.998046	1
77	3	yes	0.033498	0.854779	1
77	4	yes	0	1	1
77	5	no	1.71282	0.190619	1
77	7	no	3.56669	0.0589496	0.538853
77	Acep	yes	0.475302	0.490558	1
77	Aech	yes	0	1	1
77	Cflo	yes	2e-06	0.998872	1
77	Lhum	yes	2e-06	0.998872	1
77	Pbar	yes	0	1	1
77	Sinv	yes	0	1	1
79	1	no	0	1	1
79	4	yes	2e-06	0.998872	1
79	5	yes	2.49532	0.114185	0.837259
79	6	yes	0.538908	0.462886	1
79	7	no	21.9224	2.83907e-06	0.000224221
79	Acep	yes	0	1	1
79	Aech	yes	0	1	1
79	Cflo	yes	0	1	1
79	Hsal	yes	0	1	1
79	Lhum	yes	26.751	2.31436e-07	2.59596e-05
80	1	no	0	1	1
80	3	yes	1.16602	0.280221	1
80	4	yes	0	1	1
80	5	no	8.08916	0.00445307	0.0850422
80	7	no	57.7335	2.9976e-14	1.50922e-11
80	Acep	yes	0	1	1
80	Aech	yes	0	1	1
80	Cflo	yes	0	1	1
80	Lhum	yes	0	1	1
80	Pbar	yes	0	1	1
81	1	yes	0	1	1
81	2	yes	0	1	1
81	3	yes	0	1	1
81	4	yes	0	1	1
81	5	yes	0	1	1
81	6	yes	0	1	1
81	7	no	65.4293	5.55112e-16	3.61688e-13
81	Acep	yes	0	1	1
81	Aech	yes	0	1	1
81	Cflo	yes	0.05031	0.822525	1
81	Hsal	yes	0	1	1
81	Lhum	yes	0	1	1
81	Pbar	yes	2e-06	0.998872	1
81	Sinv	yes	0	1	1
82	1	yes	5.97368	0.0145209	0.20522
82	2	yes	0	1	1
82	3	yes	2.5662	0.10917	0.813348
82	4	yes	0.38205	0.536508	1
82	Acep	yes	0	1	1
82	Aech	yes	0	1	1
82	Cflo	yes	42.7829	6.1165e-11	1.7261e-08
82	Hsal	yes	57.3312	3.68594e-14	1.81455e-11
82	Lhum	yes	10.5382	0.0011693	0.0308008
82	Pbar	yes	0.532884	0.465397	1
82	Sinv	yes	0	1	1
84	1	yes	0	1	1
84	2	yes	0.061164	0.804666	1
84	3	yes	0	1	1
84	4	yes	0.000324	0.985639	1
84	5	yes	10.0664	0.00151	0.0377211
84	6	yes	0	1	1
84	7	yes	2e-06	0.998872	1
84	8	yes	31.7728	1.733e-08	2.69412e-06
84	Acep	yes	0.185184	0.666956	1
84	Aech	yes	0	1	1
84	Cflo	yes	2e-06	0.998872	1
84	Hsal	yes	2e-06	0.998872	1
84	Lhum	yes	2e-06	0.998872	1
84	Pbar	yes	0.157672	0.691309	1
84	Sinv	yes	2.87651	0.0898807	0.715718
86	2	yes	0	1	1
86	3	yes	1.08536	0.297502	1
86	4	yes	2.2386	0.134602	0.933493
86	5	yes	9.66196	0.00188123	0.0448357
86	6	yes	8.52355	0.0035058	0.0713691
86	7	yes	0	1	1
86	8	yes	94.3044	0	0
86	Acep	no	0	1	1
86	Cflo	yes	0	1	1
86	Hsal	yes	0.529364	0.466874	1
86	Lhum	yes	0	1	1
86	Pbar	yes	0	1	1
86	Sinv	yes	0.762674	0.382493	1
88	1	no	0	1	1
88	3	yes	0	1	1
88	4	no	8.22298	0.00413633	0.0804143
88	6	yes	0.706656	0.400556	1
88	7	no	2.94095	0.08636	0.695559
88	Acep	yes	0	1	1
88	Aech	yes	0.010612	0.917951	1
88	Cflo	yes	0.00781	0.929579	1
88	Hsal	yes	0	1	1
88	Pbar	yes	0	1	1
92	2	yes	0	1	1
92	3	yes	0	1	1
92	4	no	0.24675	0.619373	1
92	6	yes	2e-06	0.998872	1
92	7	yes	10.0738	0.00150396	0.0376312
92	8	yes	34.2271	4.90425e-09	8.83283e-07
92	Acep	no	2.15237	0.14235	0.96629
92	Cflo	yes	2.61462	0.105883	0.797426
92	Hsal	yes	2e-06	0.998872	1
92	Pbar	yes	4e-06	0.998404	1
92	Sinv	yes	0	1	1
93	2	no	0	1	1
93	4	no	0	1	1
93	6	yes	0	1	1
93	7	no	3.57088	0.0588013	0.538164
93	Aech	no	0	1	1
93	Cflo	yes	0.000136	0.990695	1
93	Hsal	yes	6.95937	0.00833814	0.13572
93	Sinv	yes	0	1	1
97	1	yes	3.98319	0.0459564	0.458113
97	2	yes	0.302292	0.582449	1
97	3	yes	0	1	1
97	4	no	8.75961	0.00307974	0.0648224
97	6	yes	0	1	1
97	7	yes	4.7936	0.0285656	0.330883
97	8	yes	40.1087	2.40218e-10	5.81589e-08
97	Acep	yes	0	1	1
97	Aech	yes	2.07128	0.150095	0.999267
97	Cflo	yes	0.648058	0.420808	1
97	Hsal	yes	0	1	1
97	Pbar	yes	5.54737	0.0185085	0.244201
97	Sinv	yes	9.16682	0.00246442	0.0549515
99	4	no	0	1	1
99	6	yes	2e-06	0.998872	1
99	7	yes	29.9254	4.49004e-08	6.41728e-06
99	8	yes	37.162	1.08713e-09	2.19939e-07
99	Aech	no	0	1	1
99	Cflo	yes	0.0032	0.954889	1
99	Hsal	yes	0	1	1
100	1	yes	0	1	1
100	2	yes	4e-06	0.998404	1
100	3	yes	2.23442	0.134967	0.935084
100	4	yes	0	1	1
100	5	yes	0	1	1
100	6	yes	0	1	1
100	7	yes	8.67531	0.0032255	0.067378
100	8	yes	18.6036	1.60915e-05	0.000955695
100	Acep	yes	0	1	1
100	Aech	yes	2e-06	0.998872	1
100	Cflo	yes	1.99999e-06	0.998872	1
100	Hsal	yes	2e-06	0.998872	1
100	Lhum	yes	9.2e-05	0.992347	1
100	Pbar	yes	0	1	1
100	Sinv	yes	26.1639	3.13632e-07	3.37276e-05
114	2	no	1.4e-05	0.997015	1
114	4	yes	0	1	1
114	5	yes	0	1	1
114	6	yes	0	1	1
114	7	no	5.52151	0.0187841	0.246811
114	Aech	no	0.684894	0.407907	1
114	Cflo	yes	0	1	1
114	Hsal	yes	0.002656	0.958898	1
114	Lhum	yes	2.06047	0.151163	1
114	Sinv	yes	4.88598	0.0270757	0.317779
124	1	yes	2.93176	0.0868528	0.698511
124	2	no	0	1	1
124	4	yes	0	1	1
124	5	yes	0	1	1
124	6	yes	2.81847	0.0931854	0.734117
124	7	yes	1.09113	0.296222	1
124	8	yes	36.0583	1.91504e-09	3.77101e-07
124	Acep	yes	0	1	1
124	Aech	yes	0	1	1
124	Cflo	yes	0	1	1
124	Hsal	yes	0	1	1
124	Lhum	yes	0	1	1
124	Sinv	yes	5.55554	0.0184223	0.243574
125	1	yes	4.69175	0.0303077	0.344488
125	2	yes	0	1	1
125	3	yes	0	1	1
125	4	yes	0	1	1
125	5	yes	0	1	1
125	6	yes	0	1	1
125	7	yes	12.1981	0.000478386	0.0153146
125	8	yes	41.6872	1.07106e-10	2.87603e-08
125	Acep	yes	0	1	1
125	Aech	yes	0	1	1
125	Cflo	yes	0	1	1
125	Hsal	yes	0	1	1
125	Lhum	yes	12.9139	0.000326159	0.0112985
125	Pbar	yes	0	1	1
125	Sinv	yes	0	1	1
127	2	yes	0	1	1
127	3	yes	0	1	1
127	4	yes	0	1	1
127	5	yes	1.10605	0.292942	1
127	6	yes	5.11198	0.0237612	0.289962
127	7	yes	14.5248	0.000138326	0.00566946
127	8	yes	20.8616	4.93693e-06	0.000362145
127	Acep	no	0	1	1
127	Cflo	yes	0.049578	0.823799	1
127	Hsal	yes	0	1	1
127	Lhum	yes	4.32123	0.0376398	0.401654
127	Pbar	yes	0	1	1
127	Sinv	yes	15.0449	0.000104982	0.00450709
129	4	yes	2.40866	0.120666	0.867988
129	5	yes	0	1	1
129	6	yes	0	1	1
129	7	yes	31.3766	2.12531e-08	3.28098e-06
129	8	yes	180.159	0	0
129	Aech	no	0.30375	0.581541	1
129	Cflo	yes	27.2399	1.79715e-07	2.10647e-05
129	Hsal	yes	4e-06	0.998404	1
129	Lhum	yes	16.8197	4.11043e-05	0.00211028
130	1	no	0	1	1
130	3	yes	0	1	1
130	4	no	0	1	1
130	6	yes	2.01216	0.156043	1
130	7	yes	4.48477	0.0341982	0.375697
130	8	yes	2.00763	0.15651	1
130	Acep	yes	4e-06	0.998404	1
130	Aech	yes	0	1	1
130	Cflo	yes	0	1	1
130	Hsal	yes	4e-06	0.998404	1
130	Pbar	yes	1.33615	0.247713	1
133	2	yes	0	1	1
133	3	yes	4e-06	0.998404	1
133	4	no	0	1	1
133	6	yes	0.082592	0.773815	1
133	7	yes	9.65852	0.00188475	0.0448563
133	8	yes	13.1583	0.00028625	0.0101705
133	Acep	no	8e-06	0.997743	1
133	Cflo	yes	0	1	1
133	Hsal	yes	0	1	1
133	Pbar	yes	30.183	3.93132e-08	5.76758e-06
133	Sinv	yes	2.2e-05	0.996258	1
135	1	yes	0	1	1
135	2	yes	0	1	1
135	3	yes	0	1	1
135	4	yes	0.10869	0.741641	1
135	5	yes	0	1	1
135	6	yes	0	1	1
135	7	yes	0.528492	0.467242	1
135	8	yes	24.0163	9.55225e-07	8.81712e-05
135	Acep	yes	0	1	1
135	Aech	yes	0	1	1
135	Cflo	yes	0	1	1
135	Hsal	yes	4.56476	0.0326362	0.363037
135	Lhum	yes	10.8464	0.000989872	0.0273491
135	Pbar	yes	0.947452	0.330369	1
135	Sinv	yes	0.188354	0.66429	1
137	1	yes	1.99999e-06	0.998872	1
137	2	yes	0	1	1
137	3	yes	0	1	1
137	4	yes	0	1	1
137	5	yes	4.05414	0.0440632	0.446538
137	6	yes	6e-06	0.998046	1
137	7	yes	1.3497	0.245331	1
137	8	yes	5.51295	0.0188762	0.247748
137	Acep	yes	0	1	1
137	Aech	yes	0	1	1
137	Cflo	yes	3.6961	0.0545398	0.512283
137	Hsal	yes	1.6e-05	0.996808	1
137	Lhum	yes	6.82474	0.00899037	0.143417
137	Pbar	yes	1.99999e-06	0.998872	1
137	Sinv	yes	0	1	1
138	2	yes	2e-06	0.998872	1
138	3	yes	0	1	1
138	4	yes	0	1	1
138	5	yes	0.977224	0.322885	1
138	6	yes	0	1	1
138	7	yes	2.37112	0.123598	0.881542
138	8	yes	15.709	7.38721e-05	0.00339169
138	Acep	no	0	1	1
138	Cflo	yes	0	1	1
138	Hsal	yes	0.0895	0.764814	1
138	Lhum	yes	0	1	1
138	Pbar	yes	0.533696	0.465057	1
138	Sinv	yes	8e-06	0.997743	1
141	3	yes	3.069	0.0797987	0.662835
141	4	yes	0	1	1
141	5	yes	11.1168	0.000855483	0.0243509
141	6	yes	4.09699	0.0429597	0.438767
141	7	yes	13.1509	0.000287385	0.0101816
141	8	yes	33.3353	7.75638e-09	1.32685e-06
141	Acep	no	12.3882	0.000432062	0.0141381
141	Cflo	yes	2e-06	0.998872	1
141	Hsal	yes	2.31761	0.127916	0.90094
141	Lhum	yes	3.50155	0.0613114	0.553251
141	Pbar	yes	0	1	1
142	2	yes	12.2744	0.000459213	0.0148186
142	3	yes	1.81996	0.177318	1
142	4	yes	0	1	1
142	5	yes	0.485468	0.485956	1
142	6	yes	8.95367	0.00276913	0.0598776
142	7	no	86.2053	0	0
142	Acep	no	0	1	1
142	Cflo	yes	0	1	1
142	Hsal	yes	2.02749	0.154476	1
142	Lhum	yes	0	1	1
142	Pbar	yes	1.58875	0.207504	1
142	Sinv	yes	6.25996	0.0123497	0.182518
143	2	no	0	1	1
143	4	no	0.065602	0.797851	1
143	6	no	25.5786	4.24732e-07	4.40706e-05
143	8	yes	90.4106	0	0
143	Acep	no	0	1	1
143	Cflo	yes	0	1	1
143	Hsal	yes	7.30425	0.00687917	0.11777
143	Sinv	yes	0	1	1
146	1	yes	0	1	1
146	2	yes	0	1	1
146	3	yes	0	1	1
146	4	yes	3.6e-05	0.995213	1
146	5	yes	0	1	1
146	6	no	1.19123	0.275081	1
146	8	yes	8.79172	0.00302601	0.0640261
146	Acep	yes	0.00041	0.983845	1
146	Aech	yes	0	1	1
146	Cflo	yes	0	1	1
146	Hsal	yes	0	1	1
146	Lhum	yes	0	1	1
146	Pbar	yes	0.00017	0.989597	1
146	Sinv	yes	0	1	1
147	1	no	0	1	1
147	3	yes	0	1	1
147	4	yes	4.90904	0.0267165	0.315402
147	5	yes	0	1	1
147	6	yes	6.65511	0.0098872	0.153922
147	7	yes	67.3054	2.22045e-16	1.46834e-13
147	Acep	yes	0	1	1
147	Aech	yes	0	1	1
147	Cflo	yes	0	1	1
147	Hsal	yes	0.411356	0.521282	1
147	Lhum	yes	1.12082	0.289742	1
147	Pbar	yes	2.90469	0.0883223	0.706866
149	1	no	0	1	1
149	3	yes	0.046086	0.83002	1
149	4	yes	0	1	1
149	5	yes	0.988198	0.320183	1
149	6	yes	3.5957	0.0579292	0.533599
149	7	yes	0.367332	0.544462	1
149	8	yes	92.3246	0	0
149	Acep	yes	0	1	1
149	Aech	yes	0	1	1
149	Cflo	yes	0	1	1
149	Hsal	yes	0	1	1
149	Lhum	yes	0	1	1
149	Pbar	yes	0.062096	0.803213	1
150	1	yes	0.288938	0.590902	1
150	2	no	0.83752	0.360107	1
150	4	no	0	1	1
150	6	yes	32.1824	1.40355e-08	2.22092e-06
150	Acep	yes	18.8165	1.43916e-05	0.000869895
150	Aech	yes	0.715364	0.397669	1
150	Cflo	yes	0.489652	0.484083	1
150	Hsal	yes	6.82407	0.00899372	0.143417
150	Sinv	yes	0	1	1
155	1	no	0.787134	0.374968	1
155	3	yes	0.921008	0.33721	1
155	4	yes	0	1	1
155	5	yes	0	1	1
155	6	yes	0	1	1
155	Acep	yes	7.91078	0.0049141	0.0915962
155	Aech	yes	0	1	1
155	Cflo	yes	0.718186	0.39674	1
155	Hsal	yes	0.202796	0.652473	1
155	Lhum	yes	0.052114	0.819425	1
155	Pbar	yes	0	1	1
159	2	no	0	1	1
159	4	no	1.57248	0.209847	1
159	6	yes	0	1	1
159	7	yes	0	1	1
159	8	yes	4.08393	0.0432929	0.441052
159	Aech	no	5.99999e-06	0.998046	1
159	Cflo	yes	1e-05	0.997477	1
159	Hsal	yes	0	1	1
159	Sinv	yes	0	1	1
162	1	no	0	1	1
162	3	yes	0	1	1
162	4	yes	2e-06	0.998872	1
162	5	yes	0	1	1
162	6	no	5.08057	0.0241954	0.29378
162	8	yes	15.3525	8.9205e-05	0.00394049
162	Acep	yes	0	1	1
162	Aech	yes	0	1	1
162	Cflo	yes	0	1	1
162	Hsal	yes	0	1	1
162	Lhum	yes	0	1	1
162	Pbar	yes	1.55374	0.212584	1
174	1	no	0	1	1
174	3	yes	0	1	1
174	4	yes	0	1	1
174	5	yes	2.0047	0.156812	1
174	6	yes	0	1	1
174	7	no	18.2979	1.88919e-05	0.0010999
174	Acep	yes	0	1	1
174	Aech	yes	0	1	1
174	Cflo	yes	0	1	1
174	Hsal	yes	0.085218	0.770347	1
174	Lhum	yes	0	1	1
174	Pbar	yes	0	1	1
176	1	yes	0	1	1
176	2	yes	0	1	1
176	3	yes	0	1	1
176	4	yes	2e-06	0.998872	1
176	5	yes	1e-05	0.997477	1
176	6	yes	0	1	1
176	7	no	2.46941	0.116081	0.845626
176	Acep	yes	0	1	1
176	Aech	yes	0.000262	0.987086	1
176	Cflo	yes	0.019894	0.887834	1
176	Hsal	yes	0.208148	0.648223	1
176	Lhum	yes	3.32239	0.0683423	0.596763
176	Pbar	yes	3.99999e-06	0.998404	1
176	Sinv	yes	0	1	1
177	1	no	0.001022	0.974497	1
177	3	yes	0.794726	0.372675	1
177	4	yes	0	1	1
177	5	yes	1.31838	0.250882	1
177	6	yes	0.136006	0.712284	1
177	7	yes	2e-06	0.998872	1
177	8	yes	16.4996	4.866e-05	0.00242785
177	Acep	yes	0	1	1
177	Aech	yes	49.7811	1.71896e-12	6.29423e-10
177	Cflo	yes	0.13406	0.714259	1
177	Hsal	yes	4.51447	0.0336093	0.370606
177	Lhum	yes	2e-06	0.998872	1
177	Pbar	yes	0	1	1
181	1	yes	0.574216	0.448588	1
181	2	yes	13.4295	0.000247695	0.00906974
181	3	yes	0	1	1
181	4	yes	0	1	1
181	5	yes	3.26931	0.0705874	0.609834
181	6	yes	0	1	1
181	7	yes	7.80846	0.00520023	0.0954629
181	8	yes	16.2361	5.5918e-05	0.00271656
181	Acep	yes	0	1	1
181	Aech	yes	0	1	1
181	Cflo	yes	4.38119	0.0363377	0.391913
181	Hsal	yes	0	1	1
181	Lhum	yes	1.39121	0.238201	1
181	Pbar	yes	0	1	1
181	Sinv	yes	0	1	1
185	1	no	2.2e-05	0.996258	1
185	3	yes	0	1	1
185	4	no	0	1	1
185	6	yes	0	1	1
185	7	yes	1.23082	0.267248	1
185	8	yes	2.35173	0.125144	0.88794
185	Acep	yes	0	1	1
185	Aech	yes	0	1	1
185	Cflo	yes	0	1	1
185	Hsal	yes	1.2e-05	0.997236	1
185	Pbar	yes	10.8899	0.000966879	0.0268917
186	1	yes	1.19604	0.274114	1
186	2	yes	7.52023	0.00610098	0.107096
186	3	yes	0	1	1
186	4	yes	0	1	1
186	5	yes	5.25709	0.0218575	0.274029
186	6	yes	7.94897	0.00481148	0.0899862
186	7	no	49.8071	1.69631e-12	6.26306e-10
186	Acep	yes	0	1	1
186	Aech	yes	0	1	1
186	Cflo	yes	0	1	1
186	Hsal	yes	0	1	1
186	Lhum	yes	1.33401	0.248093	1
186	Pbar	yes	2.00605	0.156673	1
186	Sinv	yes	3.76915	0.0522062	0.497858
187	1	yes	11.2511	0.000795746	0.0228937
187	2	yes	0	1	1
187	3	yes	0	1	1
187	4	yes	0	1	1
187	5	yes	1.53833	0.214866	1
187	6	yes	0.066346	0.796733	1
187	7	yes	34.0796	5.29038e-09	9.33847e-07
187	Acep	yes	0	1	1
187	Aech	yes	0.96079	0.326988	1
187	Cflo	yes	0	1	1
187	Hsal	yes	0.159034	0.690047	1
187	Lhum	yes	1.36318	0.242988	1
187	Pbar	yes	5.07358	0.0242931	0.294805
187	Sinv	yes	18.6238	1.59221e-05	0.000949452
193	4	yes	1.08755	0.297015	1
193	5	yes	0	1	1
193	6	yes	1.44456	0.229403	1
193	7	no	3.30556	0.069046	0.601205
193	Cflo	yes	0	1	1
193	Hsal	yes	0	1	1
193	Lhum	yes	0.156416	0.692478	1
193	Pbar	yes	1.76105	0.184494	1
197	1	yes	0	1	1
197	2	yes	0	1	1
197	3	yes	1.47412	0.224696	1
197	4	yes	6.38638	0.0114999	0.173304
197	5	yes	0	1	1
197	6	yes	0.542576	0.461367	1
197	7	yes	19.664	9.23263e-06	0.000598042
197	8	yes	26.8876	2.15642e-07	2.4498e-05
197	Acep	yes	0	1	1
197	Aech	yes	25.5884	4.22574e-07	4.39497e-05
197	Cflo	yes	0.714852	0.397838	1
197	Hsal	yes	0	1	1
197	Lhum	yes	2e-06	0.998872	1
197	Pbar	yes	0.913396	0.339215	1
197	Sinv	yes	0.39779	0.528233	1
201	1	yes	0.033662	0.854428	1
201	2	yes	0	1	1
201	3	yes	0	1	1
201	4	no	1.1401	0.28563	1
201	6	yes	0.407476	0.523253	1
201	7	yes	12.7522	0.000355587	0.0120818
201	8	yes	52.0884	5.30576e-13	2.13706e-10
201	Acep	yes	2.20304	0.137739	0.947464
201	Aech	yes	0	1	1
201	Cflo	yes	0	1	1
201	Hsal	yes	0	1	1
201	Pbar	yes	0	1	1
201	Sinv	yes	0	1	1
202	1	yes	4.94229	0.0262072	0.31113
202	2	yes	1.58209	0.20846	1
202	3	yes	0.011562	0.914371	1
202	4	yes	0	1	1
202	Acep	yes	0	1	1
202	Aech	yes	0	1	1
202	Cflo	yes	10.5931	0.00113512	0.0301155
202	Hsal	yes	7.01737	0.00807225	0.132478
202	Lhum	yes	16.2888	5.43844e-05	0.00265955
202	Pbar	yes	4.38368	0.0362845	0.39172
202	Sinv	yes	13.6401	0.000221403	0.00829905
204	2	yes	0	1	1
204	3	yes	0	1	1
204	4	yes	0	1	1
204	5	yes	0	1	1
204	6	yes	5.47384	0.0193031	0.251418
204	7	yes	16.6442	4.50891e-05	0.0022805
204	Aech	no	8e-06	0.997743	1
204	Cflo	yes	3.85778	0.0495159	0.481108
204	Hsal	yes	0	1	1
204	Lhum	yes	0.519454	0.471075	1
204	Pbar	yes	10.3458	0.00129769	0.0334666
204	Sinv	yes	0.331884	0.564552	1
206	1	no	0	1	1
206	3	yes	0	1	1
206	4	no	0	1	1
206	6	yes	0.238794	0.625079	1
206	7	yes	0.714486	0.397959	1
206	8	yes	8.72186	0.00314418	0.0658657
206	Acep	yes	0	1	1
206	Aech	yes	0	1	1
206	Cflo	yes	0	1	1
206	Hsal	yes	20.3146	6.5697e-06	0.00046498
206	Pbar	yes	0	1	1
210	1	no	0	1	1
210	4	yes	0.059952	0.806572	1
210	5	no	52.0104	5.52114e-13	2.1841e-10
210	Acep	yes	0	1	1
210	Aech	yes	0	1	1
210	Cflo	yes	0	1	1
210	Lhum	yes	8.12466	0.00436671	0.0836814
213	1	no	4e-06	0.998404	1
213	3	yes	3.09931	0.0783253	0.65366
213	4	yes	0	1	1
213	5	yes	0	1	1
213	6	yes	0	1	1
213	7	yes	3.96478	0.0464617	0.46126
213	8	yes	24.5087	7.39744e-07	7.10957e-05
213	Acep	yes	0	1	1
213	Aech	yes	0	1	1
213	Cflo	yes	0.051034	0.821274	1
213	Hsal	yes	2e-06	0.998872	1
213	Lhum	yes	4e-06	0.998404	1
213	Pbar	yes	0.04332	0.835124	1
214	1	yes	0	1	1
214	2	yes	0	1	1
214	3	yes	0	1	1
214	4	yes	0	1	1
214	5	no	0	1	1
214	8	yes	3.82832	0.0503934	0.487708
214	Acep	yes	0	1	1
214	Aech	yes	0	1	1
214	Cflo	yes	0	1	1
214	Lhum	yes	0	1	1
214	Pbar	yes	0	1	1
214	Sinv	yes	0	1	1
217	1	yes	0	1	1
217	2	yes	1.69382	0.193099	1
217	3	yes	0	1	1
217	4	no	0	1	1
217	6	yes	10.423	0.00124457	0.0323414
217	Acep	yes	571.314	0	0
217	Aech	yes	0.439878	0.507181	1
217	Cflo	yes	0	1	1
217	Hsal	yes	0.769694	0.380312	1
217	Pbar	yes	169.01	0	0
217	Sinv	yes	122.704	0	0
220	2	yes	2e-06	0.998872	1
220	3	no	4e-06	0.998404	1
220	5	yes	0	1	1
220	6	no	1.2275	0.267894	1
220	8	yes	6.54271	0.0105315	0.161735
220	Acep	no	0	1	1
220	Hsal	yes	0	1	1
220	Lhum	yes	8e-06	0.997743	1
220	Pbar	yes	0	1	1
220	Sinv	yes	6.2e-05	0.993718	1
225	1	yes	0	1	1
225	2	no	0	1	1
225	4	yes	0	1	1
225	5	yes	1.47308	0.224861	1
225	6	yes	0	1	1
225	7	yes	6e-06	0.998046	1
225	8	yes	12.6466	0.000376244	0.0126575
225	Acep	yes	0	1	1
225	Aech	yes	0	1	1
225	Cflo	yes	0	1	1
225	Hsal	yes	0	1	1
225	Lhum	yes	0	1	1
225	Sinv	yes	0	1	1
227	1	no	0	1	1
227	3	yes	0	1	1
227	4	yes	0	1	1
227	5	yes	0	1	1
227	6	yes	0	1	1
227	7	no	16.1677	5.79738e-05	0.00278891
227	Acep	yes	0	1	1
227	Aech	yes	0	1	1
227	Cflo	yes	0	1	1
227	Hsal	yes	0	1	1
227	Lhum	yes	11.8458	0.000577928	0.0177392
227	Pbar	yes	0	1	1
228	6	yes	1.83036	0.176085	1
228	7	yes	1.90799	0.167186	1
228	8	yes	5.19531	0.0226479	0.28029
228	Cflo	yes	0	1	1
228	Hsal	yes	0	1	1
229	5	no	55.999	7.24976e-14	3.38113e-11
229	Lhum	yes	24.6938	6.7201e-07	6.58718e-05
229	Sinv	yes	0.777088	0.378033	1
232	1	yes	2.06495	0.15072	1
232	2	yes	0	1	1
232	3	yes	0	1	1
232	4	yes	0	1	1
232	5	yes	0.019722	0.888316	1
232	6	yes	1.99999e-06	0.998872	1
232	7	no	8.16011	0.00428217	0.082381
232	Acep	yes	0	1	1
232	Aech	yes	0	1	1
232	Cflo	yes	0	1	1
232	Hsal	yes	0	1	1
232	Lhum	yes	0	1	1
232	Pbar	yes	0	1	1
232	Sinv	yes	0	1	1
233	1	yes	2.73629	0.0980925	0.75954
233	2	no	1.12967	0.287845	1
233	4	yes	0.738662	0.39009	1
233	5	yes	0	1	1
233	6	yes	0.000214	0.988328	1
233	7	no	1.72416	0.189158	1
233	Acep	yes	0.001226	0.972068	1
233	Aech	yes	8.37638	0.0038013	0.0755926
233	Cflo	yes	2.52555	0.112015	0.827297
233	Hsal	yes	0	1	1
233	Lhum	yes	0.16126	0.687999	1
233	Sinv	yes	1.13228	0.28729	1
234	1	yes	1.6e-05	0.996808	1
234	2	yes	0	1	1
234	3	yes	0	1	1
234	4	yes	0	1	1
234	5	yes	4.05081	0.0441502	0.446908
234	6	no	0.121374	0.727549	1
234	8	yes	22.8117	1.78672e-06	0.000148802
234	Acep	yes	0.7102	0.399377	1
234	Aech	yes	8e-06	0.997743	1
234	Cflo	yes	0.200622	0.654219	1
234	Hsal	yes	0	1	1
234	Lhum	yes	1.15259	0.283008	1
234	Pbar	yes	0	1	1
234	Sinv	yes	0.891582	0.345049	1
237	2	no	0	1	1
237	4	no	0	1	1
237	6	yes	0	1	1
237	7	yes	6.74493	0.00940146	0.148394
237	Aech	no	0	1	1
237	Cflo	yes	0	1	1
237	Hsal	yes	0	1	1
237	Sinv	yes	3.92697	0.0475174	0.467584
238	2	yes	0	1	1
238	3	yes	0.13724	0.71104	1
238	4	yes	0	1	1
238	5	yes	0	1	1
238	6	yes	6.75159	0.00936641	0.147999
238	7	no	17.4568	2.93904e-05	0.00161596
238	Aech	no	0	1	1
238	Cflo	yes	0	1	1
238	Hsal	yes	1.08448	0.297697	1
238	Lhum	yes	0	1	1
238	Pbar	yes	0	1	1
238	Sinv	yes	0	1	1
239	1	yes	3.08274	0.0791269	0.658242
239	2	yes	0.602898	0.437474	1
239	3	yes	0	1	1
239	4	no	2.61929	0.105572	0.795756
239	6	no	2.82174	0.0929958	0.733731
239	8	yes	10.1652	0.00143116	0.0361924
239	Acep	yes	0	1	1
239	Aech	yes	1.25805	0.262021	1
239	Cflo	yes	0	1	1
239	Hsal	yes	1.2e-05	0.997236	1
239	Pbar	yes	0	1	1
239	Sinv	yes	0	1	1
241	4	no	0	1	1
241	6	yes	0	1	1
241	7	no	9.59186	0.00195441	0.0461574
241	Aech	no	0	1	1
241	Cflo	yes	1e-05	0.997477	1
241	Hsal	yes	0.000324	0.985639	1
242	3	yes	0	1	1
242	4	yes	2.78614	0.0950832	0.744435
242	5	yes	0	1	1
242	6	no	0.788628	0.374515	1
242	8	yes	25.4984	4.42749e-07	4.58328e-05
242	Aech	no	1.4e-05	0.997015	1
242	Cflo	yes	0	1	1
242	Hsal	yes	0	1	1
242	Lhum	yes	0.05768	0.810201	1
242	Pbar	yes	0	1	1
243	1	yes	4.57721	0.0323999	0.361134
243	2	yes	0	1	1
243	3	yes	0	1	1
243	4	yes	0	1	1
243	5	yes	0.922376	0.336852	1
243	6	yes	6.76398	0.00930163	0.14729
243	7	yes	6.28425	0.0121815	0.181113
243	8	yes	63.8875	1.33227e-15	8.19826e-13
243	Acep	yes	0.12494	0.723737	1
243	Aech	yes	2.41567	0.120127	0.865421
243	Cflo	yes	0	1	1
243	Hsal	yes	6.61233	0.0101275	0.156891
243	Lhum	yes	0	1	1
243	Pbar	yes	0.14954	0.698975	1
243	Sinv	yes	0.629374	0.427585	1
253	1	yes	0.762292	0.382612	1
253	2	no	0.89474	0.344196	1
253	4	yes	2.11424	0.145935	0.981252
253	5	yes	0.200698	0.654158	1
253	6	no	8.48019	0.00359034	0.0726695
253	8	yes	44.0494	3.20193e-11	9.39501e-09
253	Acep	yes	0	1	1
253	Aech	yes	0	1	1
253	Cflo	yes	0	1	1
253	Hsal	yes	8.22865	0.00412342	0.0802338
253	Lhum	yes	0	1	1
253	Sinv	yes	0	1	1
255	2	yes	0.013308	0.90816	1
255	3	yes	0	1	1
255	4	yes	0	1	1
255	5	yes	0	1	1
255	6	no	12.3354	0.000444451	0.0144474
255	Aech	no	0	1	1
255	Cflo	yes	0.032434	0.857078	1
255	Hsal	yes	0	1	1
255	Lhum	yes	0	1	1
255	Pbar	yes	0	1	1
255	Sinv	yes	1.64218	0.200027	1
260	1	yes	0	1	1
260	2	no	0	1	1
260	4	yes	0	1	1
260	5	yes	3.12534	0.0770836	0.646831
260	6	yes	0	1	1
260	7	yes	10.2606	0.00135901	0.0346846
260	8	yes	5.45122	0.0195547	0.253479
260	Acep	yes	0	1	1
260	Aech	yes	0	1	1
260	Cflo	yes	0	1	1
260	Hsal	yes	0.356162	0.550646	1
260	Lhum	yes	0.116968	0.732346	1
260	Sinv	yes	0	1	1
261	1	no	0.044534	0.832863	1
261	4	yes	0	1	1
261	5	yes	3.48359	0.0619803	0.557018
261	6	yes	2.57409	0.108626	0.811464
261	7	yes	7.52962	0.00606928	0.106793
261	8	yes	2.84564	0.091622	0.725989
261	Acep	yes	0	1	1
261	Aech	yes	1.66347	0.197135	1
261	Cflo	yes	1.13684	0.28632	1
261	Hsal	yes	0	1	1
261	Lhum	yes	0	1	1
263	3	yes	0	1	1
263	4	yes	0	1	1
263	5	yes	0	1	1
263	6	yes	0	1	1
263	7	yes	1.57073	0.2101	1
263	8	yes	24.332	8.10793e-07	7.65948e-05
263	Acep	no	0	1	1
263	Cflo	yes	0.776402	0.378244	1
263	Hsal	yes	0	1	1
263	Lhum	yes	8.61065	0.00334202	0.0688705
263	Pbar	yes	17.3197	3.15892e-05	0.00171099
264	1	no	0	1	1
264	4	no	0	1	1
264	6	yes	0	1	1
264	7	yes	22.1071	2.57849e-06	0.000206214
264	8	yes	17.9578	2.25856e-05	0.00128787
264	Acep	yes	76.9759	0	0
264	Aech	yes	68.8316	1.11022e-16	7.80786e-14
264	Cflo	yes	0	1	1
264	Hsal	yes	4.01448	0.045111	0.453103
267	1	no	1.72845	0.188609	1
267	3	yes	0	1	1
267	4	yes	0.160246	0.68893	1
267	5	yes	3.85595	0.0495699	0.481421
267	6	yes	0.814658	0.366747	1
267	7	no	22.3221	2.30542e-06	0.00018538
267	Acep	yes	0	1	1
267	Aech	yes	2e-06	0.998872	1
267	Cflo	yes	0	1	1
267	Hsal	yes	0	1	1
267	Lhum	yes	0	1	1
267	Pbar	yes	0	1	1
275	1	no	1.57426	0.209589	1
275	3	yes	0	1	1
275	4	yes	0	1	1
275	5	yes	0.081592	0.775151	1
275	6	yes	0	1	1
275	7	yes	0	1	1
275	8	yes	27.7162	1.40483e-07	1.70527e-05
275	Acep	yes	26.5804	2.528e-07	2.78931e-05
275	Aech	yes	33.2681	8.0288e-09	1.36817e-06
275	Cflo	yes	1e-05	0.997477	1
275	Hsal	yes	0.69421	0.404736	1
275	Lhum	yes	0	1	1
275	Pbar	yes	8.46623	0.003618	0.0730625
277	1	no	0.356536	0.550436	1
277	3	yes	0	1	1
277	4	yes	0	1	1
277	Acep	yes	0	1	1
277	Aech	yes	0	1	1
277	Cflo	yes	0	1	1
277	Hsal	yes	44.5408	2.49113e-11	7.40752e-09
277	Lhum	yes	26.8826	2.162e-07	2.44986e-05
277	Pbar	yes	0	1	1
278	1	yes	6e-06	0.998046	1
278	2	no	2.95022	0.0858658	0.693165
278	4	no	0	1	1
278	6	no	0.195806	0.658128	1
278	Acep	yes	0	1	1
278	Aech	yes	0	1	1
278	Cflo	yes	0	1	1
278	Hsal	yes	3.31412	0.068687	0.598711
278	Sinv	yes	0	1	1
279	2	no	0	1	1
279	4	yes	0	1	1
279	5	no	0	1	1
279	7	yes	23.8479	1.04257e-06	9.48507e-05
279	8	yes	49.3353	2.15739e-12	7.83485e-10
279	Aech	no	0.0692	0.792505	1
279	Cflo	yes	0	1	1
279	Lhum	yes	0	1	1
279	Sinv	yes	0	1	1
284	1	yes	7.24729	0.0071008	0.120771
284	2	no	0	1	1
284	4	yes	0	1	1
284	5	yes	0	1	1
284	6	yes	0	1	1
284	7	yes	2.84197	0.0918316	0.726681
284	8	yes	27.4103	1.64552e-07	1.95459e-05
284	Acep	yes	0	1	1
284	Aech	yes	0	1	1
284	Cflo	yes	0	1	1
284	Hsal	yes	2.25498	0.133185	0.926647
284	Lhum	yes	0	1	1
284	Sinv	yes	21.2291	4.07532e-06	0.00030918
289	1	no	0	1	1
289	3	yes	0	1	1
289	4	yes	1.70883	0.191138	1
289	5	yes	3.45492	0.0630637	0.563895
289	6	no	1.91559	0.166344	1
289	8	yes	41.0603	1.47606e-10	3.93965e-08
289	Acep	yes	0	1	1
289	Aech	yes	0	1	1
289	Cflo	yes	0	1	1
289	Hsal	yes	3.09803	0.0783873	0.65394
289	Lhum	yes	0	1	1
289	Pbar	yes	1.78796	0.181175	1
292	3	yes	0	1	1
292	4	yes	0	1	1
292	5	yes	0	1	1
292	Aech	no	0.398578	0.527825	1
292	Cflo	yes	6.56887	0.0103778	0.159871
292	Hsal	yes	0	1	1
292	Lhum	yes	0	1	1
292	Pbar	yes	0.94163	0.331859	1
296	1	yes	4e-06	0.998404	1
296	2	yes	8e-06	0.997743	1
296	3	yes	0	1	1
296	4	yes	8.17505	0.00424704	0.081991
296	5	yes	0.078814	0.778911	1
296	6	yes	0	1	1
296	7	no	2.48337	0.115055	0.841752
296	Acep	yes	2e-06	0.998872	1
296	Aech	yes	8e-06	0.997743	1
296	Cflo	yes	5.99999e-06	0.998046	1
296	Hsal	yes	0.044288	0.833319	1
296	Lhum	yes	0	1	1
296	Pbar	yes	1.96493	0.160987	1
296	Sinv	yes	8e-06	0.997743	1
300	4	no	0	1	1
300	6	yes	0	1	1
300	7	yes	0	1	1
300	8	yes	12.1909	0.00048024	0.0153628
300	Aech	no	0	1	1
300	Cflo	yes	0	1	1
300	Hsal	yes	2.17447	0.140318	0.958244
302	2	yes	0	1	1
302	3	yes	0	1	1
302	Acep	no	0	1	1
302	Cflo	yes	0	1	1
302	Pbar	yes	3.63276	0.0566528	0.525887
302	Sinv	yes	11.9412	0.000549051	0.0171012
303	1	yes	0	1	1
303	2	yes	6e-06	0.998046	1
303	3	yes	2e-06	0.998872	1
303	4	yes	0	1	1
303	5	yes	11.5373	0.000682152	0.0202163
303	Acep	yes	46.0566	1.14884e-11	3.71535e-09
303	Aech	yes	1e-05	0.997477	1
303	Cflo	yes	3.99521	0.0456298	0.45636
303	Hsal	yes	24.041	9.43054e-07	8.72296e-05
303	Lhum	yes	15.5601	7.99241e-05	0.00362448
303	Pbar	yes	8.3393	0.00387965	0.0766689
303	Sinv	yes	0	1	1
307	1	no	0	1	1
307	3	yes	0	1	1
307	4	yes	0	1	1
307	5	yes	0.146052	0.702337	1
307	6	yes	0	1	1
307	7	yes	0	1	1
307	8	yes	8.38133	0.00379096	0.0754878
307	Acep	yes	0	1	1
307	Aech	yes	0.393062	0.530694	1
307	Cflo	yes	0	1	1
307	Hsal	yes	0.540174	0.462361	1
307	Lhum	yes	0	1	1
307	Pbar	yes	0	1	1
311	1	yes	0	1	1
311	2	no	0	1	1
311	5	no	0.223116	0.636676	1
311	Acep	yes	0	1	1
311	Aech	yes	0	1	1
311	Lhum	yes	0	1	1
311	Sinv	yes	0	1	1
318	3	yes	0	1	1
318	4	yes	0	1	1
318	5	yes	1.26319	0.261049	1
318	6	yes	0	1	1
318	Aech	no	0	1	1
318	Cflo	yes	1.04071	0.307657	1
318	Hsal	yes	0	1	1
318	Lhum	yes	2.80319	0.0940768	0.738644
318	Pbar	yes	0	1	1
321	1	yes	0	1	1
321	2	yes	8.36042	0.00383482	0.0760203
321	3	yes	0	1	1
321	4	no	0	1	1
321	Acep	yes	0	1	1
321	Aech	yes	0	1	1
321	Cflo	yes	0	1	1
321	Hsal	yes	1.83461	0.175584	1
321	Pbar	yes	1.4838	0.223181	1
321	Sinv	yes	0	1	1
323	1	yes	0	1	1
323	2	yes	0	1	1
323	3	yes	0	1	1
323	4	yes	0	1	1
323	5	yes	1.88121	0.170197	1
323	6	yes	3.07681	0.0794161	0.660152
323	7	no	11.829	0.000583165	0.0178314
323	Acep	yes	0	1	1
323	Aech	yes	0	1	1
323	Cflo	yes	0	1	1
323	Hsal	yes	0	1	1
323	Lhum	yes	1.9995	0.157351	1
323	Pbar	yes	3.08925	0.078811	0.656477
323	Sinv	yes	0	1	1
326	1	yes	0	1	1
326	2	yes	0	1	1
326	3	no	0.628372	0.427953	1
326	5	no	4.90509	0.0267776	0.315702
326	8	yes	10.358	0.00128914	0.0332847
326	Acep	yes	0	1	1
326	Aech	yes	0	1	1
326	Lhum	yes	0.094002	0.75915	1
326	Pbar	yes	0	1	1
326	Sinv	yes	0.377882	0.538739	1
328	1	yes	0	1	1
328	2	no	0.64154	0.423154	1
328	4	yes	0	1	1
328	5	yes	0	1	1
328	6	no	8.95225	0.00277127	0.0598947
328	Acep	yes	0	1	1
328	Aech	yes	0	1	1
328	Cflo	yes	0	1	1
328	Hsal	yes	0	1	1
328	Lhum	yes	0	1	1
328	Sinv	yes	0	1	1
329	1	no	9.2e-05	0.992347	1
329	3	yes	0	1	1
329	4	yes	1.2e-05	0.997236	1
329	5	yes	3.56425	0.0590364	0.539245
329	6	yes	0	1	1
329	7	yes	0.434258	0.509907	1
329	8	yes	9.76082	0.0017827	0.0431137
329	Acep	yes	4.4e-05	0.994707	1
329	Aech	yes	18.6622	1.56043e-05	0.000936807
329	Cflo	yes	1.2e-05	0.997236	1
329	Hsal	yes	0	1	1
329	Lhum	yes	0	1	1
329	Pbar	yes	0.383668	0.535647	1
330	4	yes	2e-06	0.998872	1
330	5	yes	0	1	1
330	6	yes	0	1	1
330	7	yes	22.09	2.60156e-06	0.000207684
330	8	yes	10.4327	0.00123806	0.0322477
330	Cflo	yes	27.5261	1.5499e-07	1.85094e-05
330	Hsal	yes	0	1	1
330	Lhum	yes	0	1	1
330	Pbar	yes	5.42986	0.0197952	0.255699
332	2	no	0	1	1
332	4	yes	0	1	1
332	5	yes	0.31105	0.577037	1
332	6	no	0.081718	0.774983	1
332	8	yes	10.6215	0.00111779	0.0298162
332	Aech	no	0	1	1
332	Cflo	yes	4.5898	0.0321627	0.359395
332	Hsal	yes	0.002328	0.961518	1
332	Lhum	yes	0	1	1
332	Sinv	yes	0	1	1
335	1	yes	0	1	1
335	2	no	2.05274	0.151933	1
335	4	yes	0	1	1
335	5	yes	0	1	1
335	6	yes	1.91732	0.166152	1
335	7	no	10.4567	0.00122208	0.0318878
335	Acep	yes	0	1	1
335	Aech	yes	0	1	1
335	Cflo	yes	0	1	1
335	Hsal	yes	0	1	1
335	Lhum	yes	0.003242	0.954594	1
335	Sinv	yes	0.894402	0.344287	1
336	2	yes	0	1	1
336	3	yes	0	1	1
336	4	yes	0	1	1
336	5	yes	0	1	1
336	6	yes	2e-06	0.998872	1
336	7	yes	2.97519	0.0845502	0.686724
336	8	yes	34.4697	4.32948e-09	7.95942e-07
336	Acep	no	0	1	1
336	Cflo	yes	0	1	1
336	Hsal	yes	4.6e-05	0.994589	1
336	Lhum	yes	0.560036	0.454246	1
336	Pbar	yes	0	1	1
336	Sinv	yes	0	1	1
338	3	yes	0	1	1
338	4	yes	0	1	1
338	5	yes	0	1	1
338	6	yes	3.78729	0.0516431	0.496067
338	7	no	18.0897	2.10742e-05	0.00120947
338	Acep	no	0	1	1
338	Cflo	yes	0.00072	0.978593	1
338	Hsal	yes	42.4569	7.2258e-11	2.0135e-08
338	Lhum	yes	0	1	1
338	Pbar	yes	0	1	1
339	1	yes	1.6e-05	0.996808	1
339	2	yes	0	1	1
339	3	yes	0.793514	0.37304	1
339	4	yes	0	1	1
339	5	no	0	1	1
339	7	yes	1e-05	0.997477	1
339	8	yes	0.68052	0.409408	1
339	Acep	yes	0.001848	0.965711	1
339	Aech	yes	19.8708	8.2857e-06	0.00054956
339	Cflo	yes	0	1	1
339	Lhum	yes	12.2648	0.000461585	0.0148734
339	Pbar	yes	0	1	1
339	Sinv	yes	0	1	1
341	1	yes	0.398716	0.527753	1
341	2	yes	0	1	1
341	3	yes	7.41253	0.0064771	0.112178
341	4	yes	0	1	1
341	5	yes	1.22554	0.268275	1
341	6	yes	0	1	1
341	7	yes	3.45791	0.0629498	0.563104
341	8	yes	13.9165	0.000191116	0.00735674
341	Acep	yes	0	1	1
341	Aech	yes	0	1	1
341	Cflo	yes	0	1	1
341	Hsal	yes	1.83149	0.175952	1
341	Lhum	yes	0	1	1
341	Pbar	yes	0.11644	0.732928	1
341	Sinv	yes	0	1	1
346	3	yes	4e-05	0.994954	1
346	4	no	20.2343	6.85124e-06	0.000477927
346	6	yes	1.82321	0.176931	1
346	7	no	8.71504	0.00315595	0.066064
346	Aech	no	0	1	1
346	Cflo	yes	3.2e-05	0.995487	1
346	Hsal	yes	7.6e-05	0.993044	1
346	Pbar	yes	2.81075	0.0936345	0.736699
347	1	yes	0.000102	0.991942	1
347	2	yes	6.80285	0.00910126	0.144842
347	3	yes	0	1	1
347	4	yes	0.000184	0.989177	1
347	5	yes	2e-06	0.998872	1
347	6	yes	3.70328	0.0543056	0.510516
347	7	no	2.99144	0.0837058	0.682509
347	Acep	yes	0	1	1
347	Aech	yes	0	1	1
347	Cflo	yes	0	1	1
347	Hsal	yes	0	1	1
347	Lhum	yes	0	1	1
347	Pbar	yes	2.61334	0.105968	0.79766
347	Sinv	yes	0.100974	0.750664	1
353	1	yes	0	1	1
353	2	yes	0	1	1
353	3	yes	0	1	1
353	4	yes	0	1	1
353	5	yes	0	1	1
353	6	no	5.22201	0.0223027	0.277101
353	Acep	yes	0	1	1
353	Aech	yes	2e-06	0.998872	1
353	Cflo	yes	0	1	1
353	Hsal	yes	0	1	1
353	Lhum	yes	3.85101	0.0497159	0.482522
353	Pbar	yes	0.487436	0.485073	1
353	Sinv	yes	0	1	1
361	1	yes	21.8187	2.9967e-06	0.000234579
361	2	yes	0	1	1
361	3	yes	0	1	1
361	4	no	0	1	1
361	6	yes	0	1	1
361	7	no	7.12718	0.00759242	0.126107
361	Acep	yes	0	1	1
361	Aech	yes	0	1	1
361	Cflo	yes	0.164188	0.68533	1
361	Hsal	yes	14.0507	0.00017795	0.00696489
361	Pbar	yes	0	1	1
361	Sinv	yes	42.17	8.36724e-11	2.28839e-08
365	2	no	0	1	1
365	4	no	8.00785	0.00465749	0.0878571
365	6	yes	1.6e-05	0.996808	1
365	7	no	8.38472	0.00378388	0.0753815
365	Aech	no	1.7133	0.190558	1
365	Cflo	yes	1.10427	0.29333	1
365	Hsal	yes	0.000762	0.977978	1
365	Sinv	yes	0.000504	0.982089	1
368	2	no	0	1	1
368	4	yes	0	1	1
368	5	yes	0	1	1
368	6	yes	0	1	1
368	7	yes	0	1	1
368	8	yes	9.67123	0.00187176	0.0446852
368	Aech	no	0	1	1
368	Cflo	yes	0.085126	0.770467	1
368	Hsal	yes	0	1	1
368	Lhum	yes	0	1	1
368	Sinv	yes	0	1	1
377	3	yes	0	1	1
377	4	yes	0	1	1
377	5	yes	5.4e-05	0.994137	1
377	6	yes	0	1	1
377	7	yes	1.4616	0.226676	1
377	8	yes	2.36068	0.124428	0.885037
377	Aech	no	0.095776	0.756959	1
377	Cflo	yes	0	1	1
377	Hsal	yes	0	1	1
377	Lhum	yes	0.15356	0.695156	1
377	Pbar	yes	0	1	1
381	1	no	2e-06	0.998872	1
381	3	yes	0	1	1
381	4	yes	0	1	1
381	5	yes	14.1937	0.000164924	0.00655937
381	6	yes	0	1	1
381	7	yes	0.204156	0.651387	1
381	8	yes	26.8707	2.17534e-07	2.45869e-05
381	Acep	yes	0	1	1
381	Aech	yes	0	1	1
381	Cflo	yes	0	1	1
381	Hsal	yes	0.034694	0.852238	1
381	Lhum	yes	0	1	1
381	Pbar	yes	0	1	1
383	2	yes	0	1	1
383	3	yes	0.559214	0.454577	1
383	4	yes	2e-06	0.998872	1
383	5	yes	0	1	1
383	6	yes	5.27583	0.0216234	0.27225
383	7	no	17.0691	3.60433e-05	0.00189435
383	Aech	no	1.31615	0.251284	1
383	Cflo	yes	0	1	1
383	Hsal	yes	0	1	1
383	Lhum	yes	0	1	1
383	Pbar	yes	0	1	1
383	Sinv	yes	0	1	1
384	1	yes	2e-06	0.998872	1
384	2	yes	0	1	1
384	3	yes	0	1	1
384	4	yes	0	1	1
384	5	yes	0	1	1
384	6	no	0	1	1
384	8	yes	21.8613	2.93087e-06	0.00023024
384	Acep	yes	1.6e-05	0.996808	1
384	Aech	yes	40.1437	2.35948e-10	5.77564e-08
384	Cflo	yes	8e-06	0.997743	1
384	Hsal	yes	0.24097	0.623506	1
384	Lhum	yes	3.41513	0.0646015	0.573364
384	Pbar	yes	1.65744	0.197949	1
384	Sinv	yes	0	1	1
385	1	yes	0	1	1
385	2	no	0	1	1
385	4	yes	0.447748	0.503406	1
385	5	yes	0.109468	0.740751	1
385	6	no	2.81158	0.0935863	0.73662
385	Acep	yes	1.88153	0.17016	1
385	Aech	yes	0	1	1
385	Cflo	yes	0	1	1
385	Hsal	yes	0	1	1
385	Lhum	yes	0.551406	0.457744	1
385	Sinv	yes	0	1	1
387	1	yes	0	1	1
387	2	yes	1.52667	0.216612	1
387	3	yes	3.85242	0.0496742	0.482223
387	4	yes	3.75698	0.0525875	0.500584
387	5	yes	0.462352	0.496527	1
387	Acep	yes	0	1	1
387	Aech	yes	0	1	1
387	Cflo	yes	0.00189	0.965324	1
387	Hsal	yes	0	1	1
387	Lhum	yes	0.665628	0.41458	1
387	Pbar	yes	0.000818	0.977183	1
387	Sinv	yes	0	1	1
389	1	yes	0.001418	0.969962	1
389	2	yes	4e-06	0.998404	1
389	3	yes	4.15851	0.0414258	0.428434
389	4	no	0.359228	0.548935	1
389	6	yes	0	1	1
389	7	yes	0.622878	0.42998	1
389	Acep	yes	13.3897	0.000253012	0.00921585
389	Aech	yes	0	1	1
389	Cflo	yes	2e-06	0.998872	1
389	Hsal	yes	0	1	1
389	Pbar	yes	0.366388	0.54498	1
389	Sinv	yes	0	1	1
390	1	yes	5.23451	0.0221431	0.27597
390	2	no	6.04587	0.0139388	0.199567
390	4	no	7.02938	0.00801829	0.131821
390	6	yes	0.95268	0.329038	1
390	7	yes	11.3077	0.000771847	0.0223513
390	8	yes	8.96604	0.00275043	0.0595023
390	Acep	yes	0	1	1
390	Aech	yes	0	1	1
390	Cflo	yes	0.471414	0.492337	1
390	Hsal	yes	0	1	1
390	Sinv	yes	3.32427	0.0682641	0.596433
392	2	yes	0.45291	0.500956	1
392	3	yes	0	1	1
392	4	no	0	1	1
392	6	yes	0.362824	0.546942	1
392	7	yes	3.12094	0.0772924	0.648214
392	8	yes	8.29218	0.00398162	0.0780575
392	Aech	no	0	1	1
392	Cflo	yes	0	1	1
392	Hsal	yes	0	1	1
392	Pbar	yes	0	1	1
392	Sinv	yes	0	1	1
394	1	no	0	1	1
394	4	yes	0	1	1
394	5	yes	3.8e-05	0.995082	1
394	6	yes	4e-06	0.998404	1
394	7	yes	8.32954	0.00390055	0.0769448
394	8	yes	6.42522	0.0112511	0.170425
394	Acep	yes	6e-06	0.998046	1
394	Aech	yes	0	1	1
394	Cflo	yes	4e-06	0.998404	1
394	Hsal	yes	3.6e-05	0.995213	1
394	Lhum	yes	53.7914	2.22933e-13	9.40691e-11
398	1	yes	3.56112	0.059148	0.539597
398	2	yes	1.01058	0.314763	1
398	3	yes	0	1	1
398	4	yes	0	1	1
398	5	yes	14.1273	0.000170842	0.00672974
398	6	yes	0	1	1
398	7	yes	0	1	1
398	8	yes	30.979	2.60842e-08	4.01279e-06
398	Acep	yes	0	1	1
398	Aech	yes	0	1	1
398	Cflo	yes	0	1	1
398	Hsal	yes	0.362652	0.547037	1
398	Lhum	yes	9.62064	0.00192403	0.0455617
398	Pbar	yes	0	1	1
398	Sinv	yes	4.63053	0.0314079	0.353546
399	1	no	0	1	1
399	3	yes	0	1	1
399	4	yes	2e-06	0.998872	1
399	5	yes	0	1	1
399	6	no	0	1	1
399	8	yes	12.2185	0.000473181	0.0152008
399	Acep	yes	0	1	1
399	Aech	yes	0	1	1
399	Cflo	yes	0	1	1
399	Hsal	yes	0	1	1
399	Lhum	yes	0	1	1
399	Pbar	yes	0	1	1
400	1	yes	8.60267	0.00335671	0.0691088
400	2	yes	1.43624	0.230749	1
400	3	yes	7.52108	0.00609812	0.107088
400	4	no	0.833328	0.361312	1
400	6	yes	0	1	1
400	7	yes	6.01003	0.0142248	0.202326
400	8	yes	16.1426	5.8749e-05	0.00282008
400	Acep	yes	0	1	1
400	Aech	yes	0	1	1
400	Cflo	yes	0	1	1
400	Hsal	yes	0	1	1
400	Pbar	yes	0	1	1
400	Sinv	yes	0	1	1
401	1	yes	0	1	1
401	2	yes	0.169154	0.680865	1
401	3	yes	0	1	1
401	4	yes	0	1	1
401	5	yes	2.54993	0.110299	0.81995
401	6	yes	0.541664	0.461744	1
401	7	no	14.0923	0.000174057	0.00683062
401	Acep	yes	0	1	1
401	Aech	yes	3.58657	0.0582483	0.53487
401	Cflo	yes	0	1	1
401	Hsal	yes	0	1	1
401	Lhum	yes	0	1	1
401	Pbar	yes	0	1	1
401	Sinv	yes	0	1	1
405	1	yes	0	1	1
405	2	no	0	1	1
405	4	yes	0	1	1
405	5	yes	1.04232	0.307283	1
405	6	yes	13.951	0.000187635	0.00727327
405	7	yes	23.0981	1.53943e-06	0.000131432
405	8	yes	47.6715	5.03964e-12	1.7309e-09
405	Acep	yes	0	1	1
405	Aech	yes	0.089872	0.76434	1
405	Cflo	yes	0	1	1
405	Hsal	yes	0	1	1
405	Lhum	yes	0	1	1
405	Sinv	yes	0	1	1
408	1	yes	0.208898	0.647633	1
408	2	no	0	1	1
408	4	yes	0	1	1
408	5	yes	0.200468	0.654343	1
408	6	yes	0	1	1
408	7	yes	10.6673	0.00109048	0.0293351
408	Acep	yes	0	1	1
408	Aech	yes	0	1	1
408	Cflo	yes	0	1	1
408	Hsal	yes	0	1	1
408	Lhum	yes	9.79827	0.00174676	0.0424764
408	Sinv	yes	0	1	1
409	1	yes	0	1	1
409	2	no	0	1	1
409	4	yes	0.02424	0.876276	1
409	5	yes	0	1	1
409	6	yes	3.93012	0.0474286	0.467283
409	7	yes	8.50836	0.00353518	0.0718156
409	8	yes	23.4575	1.27703e-06	0.000113059
409	Acep	yes	0	1	1
409	Aech	yes	1.94059	0.163605	1
409	Cflo	yes	2.61104	0.106122	0.79841
409	Hsal	yes	0	1	1
409	Lhum	yes	0.060256	0.806092	1
409	Sinv	yes	0.633278	0.426155	1
410	3	yes	0	1	1
410	4	yes	0.063042	0.801751	1
410	5	no	0.279754	0.596862	1
410	7	yes	0	1	1
410	8	yes	19.9813	7.82036e-06	0.000524189
410	Aech	no	12.6483	0.000375913	0.0126559
410	Cflo	yes	0	1	1
410	Lhum	yes	0	1	1
410	Pbar	yes	0.070734	0.790271	1
414	1	yes	0	1	1
414	2	yes	0	1	1
414	3	yes	0	1	1
414	4	yes	0	1	1
414	5	yes	0	1	1
414	6	yes	2e-06	0.998872	1
414	7	no	8.77107	0.00306046	0.0645698
414	Acep	yes	0	1	1
414	Aech	yes	0	1	1
414	Cflo	yes	0	1	1
414	Hsal	yes	0	1	1
414	Lhum	yes	1.4e-05	0.997015	1
414	Pbar	yes	0	1	1
414	Sinv	yes	16.7214	4.32908e-05	0.00219707
415	1	yes	0.671584	0.4125	1
415	2	yes	0	1	1
415	3	yes	0	1	1
415	4	yes	0	1	1
415	5	yes	0	1	1
415	6	yes	9.69182	0.0018509	0.0443995
415	7	no	40.6325	1.83728e-10	4.7884e-08
415	Acep	yes	3.92844	0.047476	0.467542
415	Aech	yes	0	1	1
415	Cflo	yes	0	1	1
415	Hsal	yes	0	1	1
415	Lhum	yes	0	1	1
415	Pbar	yes	0	1	1
415	Sinv	yes	0	1	1
416	3	yes	0.137112	0.711169	1
416	4	yes	2e-06	0.998872	1
416	5	yes	0	1	1
416	6	yes	0	1	1
416	7	yes	2.4729	0.115824	0.845071
416	8	yes	5.09828	0.0239496	0.29174
416	Acep	no	0	1	1
416	Cflo	yes	0	1	1
416	Hsal	yes	0	1	1
416	Lhum	yes	7.61328	0.00579399	0.103386
416	Pbar	yes	5.98522	0.0144262	0.204272
417	3	yes	0	1	1
417	4	yes	0	1	1
417	5	no	0.3334	0.563664	1
417	8	yes	34.3369	4.63518e-09	8.41666e-07
417	Acep	no	0	1	1
417	Cflo	yes	0	1	1
417	Lhum	yes	0	1	1
417	Pbar	yes	0	1	1
421	1	no	7.52498	0.00608492	0.106983
421	4	yes	2e-06	0.998872	1
421	5	yes	6e-06	0.998046	1
421	6	yes	0.131382	0.717003	1
421	7	yes	10.5203	0.00118069	0.0310272
421	Acep	yes	0	1	1
421	Aech	yes	110.01	0	0
421	Cflo	yes	0.28998	0.590233	1
421	Hsal	yes	0	1	1
421	Lhum	yes	0	1	1
423	1	yes	8.4e-05	0.992687	1
423	2	yes	0	1	1
423	3	yes	2.2e-05	0.996258	1
423	4	no	0	1	1
423	6	yes	8.4e-05	0.992687	1
423	7	yes	2.43752	0.118463	0.856781
423	8	yes	5.93935	0.0148065	0.208259
423	Acep	yes	1.4e-05	0.997015	1
423	Aech	yes	5e-05	0.994358	1
423	Cflo	yes	0	1	1
423	Hsal	yes	0	1	1
423	Pbar	yes	1.30552	0.253207	1
423	Sinv	yes	2.8596	0.0908302	0.721821
424	1	yes	0	1	1
424	2	yes	0	1	1
424	3	yes	0	1	1
424	4	no	0.08279	0.773551	1
424	6	yes	2.57703	0.108425	0.811052
424	7	no	24.2549	8.43919e-07	7.90501e-05
424	Acep	yes	0	1	1
424	Aech	yes	0	1	1
424	Cflo	yes	0	1	1
424	Hsal	yes	0	1	1
424	Pbar	yes	3.37258	0.0662899	0.58402
424	Sinv	yes	1.27479	0.258869	1
426	3	yes	2.104	0.146914	0.985142
426	4	yes	1.2e-05	0.997236	1
426	5	yes	0	1	1
426	6	no	0	1	1
426	8	yes	2.95125	0.0858111	0.693027
426	Cflo	yes	0	1	1
426	Hsal	yes	0	1	1
426	Lhum	yes	0	1	1
426	Pbar	yes	0	1	1
426	Sinv	yes	4e-06	0.998404	1
427	1	yes	2.6e-05	0.995932	1
427	2	yes	0.016538	0.897674	1
427	3	yes	0	1	1
427	4	no	0	1	1
427	6	yes	0.44309	0.505635	1
427	7	yes	10.8424	0.000992	0.0273671
427	Acep	yes	0.801404	0.370674	1
427	Aech	yes	0	1	1
427	Cflo	yes	0	1	1
427	Hsal	yes	0	1	1
427	Pbar	yes	0	1	1
427	Sinv	yes	0.018634	0.891421	1
428	1	no	0.255284	0.613379	1
428	3	no	0	1	1
428	6	yes	0.070762	0.790231	1
428	7	no	5.45019	0.0195662	0.253553
428	Acep	yes	15.5704	7.9491e-05	0.00361966
428	Aech	yes	0	1	1
428	Hsal	yes	0	1	1
428	Pbar	yes	5.4e-05	0.994137	1
431	4	no	0	1	1
431	6	yes	0.76301	0.382388	1
431	7	yes	7.98424	0.00471864	0.0886991
431	8	yes	12.7677	0.000352659	0.012008
431	Acep	no	0	1	1
431	Cflo	yes	0	1	1
431	Hsal	yes	0	1	1
435	3	yes	0	1	1
435	4	yes	0	1	1
435	5	yes	0	1	1
435	6	no	0	1	1
435	8	yes	4.17998	0.0409042	0.425113
435	Acep	no	0	1	1
435	Cflo	yes	0	1	1
435	Hsal	yes	9.09107	0.00256861	0.0567887
435	Lhum	yes	0.387292	0.533726	1
435	Pbar	yes	3.7557	0.0526276	0.500584
436	2	yes	0	1	1
436	3	yes	0	1	1
436	4	yes	0	1	1
436	5	yes	0	1	1
436	6	yes	3.90905	0.0480269	0.470411
436	7	yes	14.4472	0.000144142	0.00588603
436	8	yes	53.9782	2.02727e-13	8.79203e-11
436	Aech	no	0	1	1
436	Cflo	yes	4.70616	0.0300547	0.342402
436	Hsal	yes	0	1	1
436	Lhum	yes	0.478952	0.488897	1
436	Pbar	yes	1.90824	0.167159	1
436	Sinv	yes	8.44168	0.00366718	0.0737531
437	1	no	0	1	1
437	3	yes	0	1	1
437	4	yes	0	1	1
437	5	yes	0	1	1
437	6	no	7.08176	0.00778724	0.128595
437	Acep	yes	0	1	1
437	Aech	yes	0	1	1
437	Cflo	yes	0	1	1
437	Hsal	yes	4.24529	0.0393593	0.413314
437	Lhum	yes	0.006394	0.936267	1
437	Pbar	yes	0	1	1
438	1	yes	0	1	1
438	2	no	0	1	1
438	4	yes	0	1	1
438	5	yes	0	1	1
438	6	yes	1.06056	0.303087	1
438	7	yes	0.007078	0.932952	1
438	8	yes	13.4841	0.000240596	0.00885369
438	Acep	yes	0	1	1
438	Aech	yes	0	1	1
438	Cflo	yes	0.004758	0.945007	1
438	Hsal	yes	0	1	1
438	Lhum	yes	0	1	1
438	Sinv	yes	0	1	1
439	1	yes	0.081654	0.775068	1
439	2	yes	0.003338	0.953928	1
439	3	yes	0	1	1
439	4	yes	0	1	1
439	5	yes	0	1	1
439	6	yes	4e-06	0.998404	1
439	7	no	4.69504	0.0302499	0.344095
439	Acep	yes	2.88803	0.0892402	0.712025
439	Aech	yes	0	1	1
439	Cflo	yes	0.047462	0.82754	1
439	Hsal	yes	0	1	1
439	Lhum	yes	1.74299	0.186761	1
439	Pbar	yes	0	1	1
439	Sinv	yes	0	1	1
440	1	yes	0	1	1
440	2	no	0.274132	0.600573	1
440	4	yes	5.99999e-06	0.998046	1
440	5	yes	0	1	1
440	6	yes	8.06829	0.00450467	0.0857687
440	7	yes	10.6761	0.00108526	0.029248
440	8	yes	29.4077	5.86436e-08	8.11957e-06
440	Acep	yes	0.17193	0.678402	1
440	Aech	yes	23.3622	1.34186e-06	0.000117728
440	Cflo	yes	0	1	1
440	Hsal	yes	0	1	1
440	Lhum	yes	0	1	1
440	Sinv	yes	0.663156	0.415448	1
442	1	yes	2.97968	0.0843157	0.685574
442	2	yes	0	1	1
442	3	yes	0.172414	0.677975	1
442	4	yes	0	1	1
442	5	yes	2.54065	0.110949	0.822414
442	Acep	yes	0	1	1
442	Aech	yes	13.9455	0.000188186	0.00728827
442	Cflo	yes	0.639452	0.423909	1
442	Hsal	yes	8.52842	0.00349643	0.0712242
442	Lhum	yes	0	1	1
442	Pbar	yes	0	1	1
442	Sinv	yes	0.011162	0.91586	1
443	1	no	0.23888	0.625016	1
443	3	yes	2e-06	0.998872	1
443	4	yes	0.125858	0.722766	1
443	5	no	0	1	1
443	7	yes	8.94933	0.00277571	0.059946
443	8	yes	5.5832	0.0181335	0.241777
443	Acep	yes	1.6e-05	0.996808	1
443	Aech	yes	0.000246	0.987486	1
443	Cflo	yes	0.521758	0.470093	1
443	Lhum	yes	0	1	1
443	Pbar	yes	0.000198	0.988773	1
444	1	no	0	1	1
444	3	yes	0	1	1
444	4	yes	0	1	1
444	5	yes	0	1	1
444	6	yes	1.84486	0.174383	1
444	7	yes	8.79482	0.00302086	0.0639782
444	8	yes	12.2219	0.000472326	0.0151864
444	Acep	yes	0	1	1
444	Aech	yes	0	1	1
444	Cflo	yes	0	1	1
444	Hsal	yes	0	1	1
444	Lhum	yes	0	1	1
444	Pbar	yes	0	1	1
445	2	no	0	1	1
445	4	no	4.44784	0.0349455	0.381683
445	6	yes	0	1	1
445	7	yes	16.8567	4.03098e-05	0.0020767
445	Aech	no	2.6929	0.100796	0.772776
445	Cflo	yes	0.098176	0.75403	1
445	Hsal	yes	0	1	1
445	Sinv	yes	1.4219	0.233091	1
446	3	yes	2.78376	0.0952245	0.745146
446	4	yes	0	1	1
446	5	yes	0	1	1
446	6	no	2.17988	0.139826	0.956037
446	8	yes	14.175	0.000166568	0.00660694
446	Aech	no	0	1	1
446	Cflo	yes	0	1	1
446	Hsal	yes	3.11332	0.0776547	0.650268
446	Lhum	yes	15.5956	7.84352e-05	0.00357526
446	Pbar	yes	0	1	1
448	1	yes	0	1	1
448	2	yes	0	1	1
448	3	yes	0	1	1
448	4	no	2.49614	0.114126	0.837259
448	6	yes	0	1	1
448	7	no	15.4088	8.65824e-05	0.00385153
448	Acep	yes	0	1	1
448	Aech	yes	0	1	1
448	Cflo	yes	0	1	1
448	Hsal	yes	0	1	1
448	Pbar	yes	0	1	1
448	Sinv	yes	0	1	1
452	1	yes	1.00885	0.315178	1
452	2	yes	0	1	1
452	3	yes	0	1	1
452	4	yes	0	1	1
452	5	yes	0	1	1
452	6	yes	1.61773	0.203408	1
452	Acep	yes	0	1	1
452	Aech	yes	5.32878	0.020976	0.266446
452	Cflo	yes	2.67939	0.101655	0.776925
452	Hsal	yes	1.14333	0.284951	1
452	Lhum	yes	0	1	1
452	Pbar	yes	0	1	1
452	Sinv	yes	0	1	1
453	1	yes	0.005384	0.941507	1
453	2	yes	0	1	1
453	3	yes	0	1	1
453	4	yes	0	1	1
453	5	yes	0	1	1
453	6	yes	22.7357	1.85887e-06	0.000154053
453	Acep	yes	0	1	1
453	Aech	yes	0	1	1
453	Cflo	yes	0	1	1
453	Hsal	yes	0	1	1
453	Lhum	yes	0	1	1
453	Pbar	yes	0	1	1
453	Sinv	yes	0	1	1
456	3	yes	0.512286	0.474151	1
456	4	no	2.60579	0.106474	0.800243
456	6	yes	1e-05	0.997477	1
456	7	yes	8e-06	0.997743	1
456	8	yes	8.35638	0.00384336	0.0761556
456	Aech	no	2e-06	0.998872	1
456	Cflo	yes	1.6e-05	0.996808	1
456	Hsal	yes	0	1	1
456	Pbar	yes	0	1	1
458	1	no	0	1	1
458	3	yes	0	1	1
458	4	no	6.24753	0.0124367	0.183428
458	6	yes	0	1	1
458	7	yes	0.510148	0.475075	1
458	8	yes	7.22876	0.00717447	0.121516
458	Acep	yes	0	1	1
458	Aech	yes	0	1	1
458	Cflo	yes	0	1	1
458	Hsal	yes	0	1	1
458	Pbar	yes	0.31792	0.57286	1
459	1	yes	2e-06	0.998872	1
459	2	yes	0	1	1
459	3	yes	2e-06	0.998872	1
459	4	yes	0.016344	0.898273	1
459	5	no	2e-06	0.998872	1
459	7	yes	2.36722	0.123908	0.882993
459	Acep	yes	0	1	1
459	Aech	yes	0	1	1
459	Cflo	yes	0.003152	0.955228	1
459	Lhum	yes	0	1	1
459	Pbar	yes	0	1	1
459	Sinv	yes	2e-06	0.998872	1
461	1	no	0	1	1
461	3	yes	0.66944	0.413247	1
461	4	yes	0	1	1
461	5	yes	0	1	1
461	6	no	1.14999	0.283552	1
461	8	yes	5.21472	0.0223965	0.278008
461	Acep	yes	1.15723	0.28204	1
461	Aech	yes	2e-06	0.998872	1
461	Cflo	yes	0	1	1
461	Hsal	yes	0.27583	0.599448	1
461	Lhum	yes	0	1	1
461	Pbar	yes	0	1	1
462	1	yes	6.99095	0.00819228	0.133739
462	2	yes	2.97002	0.0848208	0.688165
462	3	yes	0	1	1
462	4	yes	0	1	1
462	5	yes	0	1	1
462	6	yes	0.701824	0.402171	1
462	7	no	16.2797	5.46449e-05	0.00266347
462	Acep	yes	0	1	1
462	Aech	yes	0	1	1
462	Cflo	yes	0.033556	0.854654	1
462	Hsal	yes	0	1	1
462	Lhum	yes	0	1	1
[truncated: 42,307 more rows]

## Sheet: S2 results bees
Group	Branch	Comparable?	ΔlnL	p-value	FDR
GB10003-RA	1	yes	0	1	1
GB10003-RA	2	yes	0	1	1
GB10003-RA	3	yes	0	1	1
GB10003-RA	5	yes	0	1	1
GB10003-RA	6	yes	0	1	1
GB10003-RA	Api_flore	yes	0	1	1
GB10003-RA	Api_melli	yes	0	1	1
GB10003-RA	Bom_impat	yes	0	1	1
GB10003-RA	Bom_terre	yes	0	1	1
GB10003-RA	Eug_corda	yes	0	1	1
GB10003-RA	Eul_nigri	yes	0.130218	0.718206	1
GB10003-RA	Mega_rotu	yes	0	1	1
GB10003-RA	Mel_quadr	no	0	1	1
GB10004-RA	2	yes	0	1	1
GB10004-RA	3	yes	33.8008	6.10535e-09	7.28632e-07
GB10004-RA	Api_melli	no	0	1	1
GB10004-RA	Bom_terre	no	34.3354	4.63859e-09	5.56879e-07
GB10004-RA	Eug_corda	yes	0	1	1
GB10004-RA	Eul_nigri	yes	0	1	1
GB10005-RA	1	yes	0	1	1
GB10005-RA	2	yes	0	1	1
GB10005-RA	3	yes	0	1	1
GB10005-RA	Api_flore	yes	0	1	1
GB10005-RA	Api_melli	yes	0	1	1
GB10005-RA	Bom_impat	no	0	1	1
GB10005-RA	Eug_corda	yes	8.01211	0.00464657	0.147353
GB10005-RA	Eul_nigri	yes	0	1	1
GB10013-RA	2	yes	0	1	1
GB10013-RA	3	yes	0	1	1
GB10013-RA	Api_melli	no	0	1	1
GB10013-RA	Bom_impat	no	0	1	1
GB10013-RA	Eug_corda	yes	0	1	1
GB10013-RA	Eul_nigri	yes	3.26086	0.0709518	1
GB10013-RA	Exo_robus	yes	0	1	1
GB10018-RA	1	yes	0	1	1
GB10018-RA	2	yes	0	1	1
GB10018-RA	3	yes	0	1	1
GB10018-RA	4	yes	0	1	1
GB10018-RA	5	yes	1.33607	0.247728	1
GB10018-RA	6	yes	0	1	1
GB10018-RA	Api_flore	yes	0	1	1
GB10018-RA	Api_melli	yes	0	1	1
GB10018-RA	Bom_impat	yes	0	1	1
GB10018-RA	Bom_terre	yes	0	1	1
GB10018-RA	Eug_corda	yes	0	1	1
GB10018-RA	Eul_nigri	yes	0	1	1
GB10018-RA	Exo_robus	yes	0	1	1
GB10018-RA	Frie_vari	yes	0	1	1
GB10018-RA	Mel_quadr	yes	0.07704	0.78135	1
GB10021-RA	3	yes	0	1	1
GB10021-RA	Api_melli	no	0	1	1
GB10021-RA	Bom_impat	no	0	1	1
GB10021-RA	Eug_corda	no	25.9854	3.44007e-07	2.99064e-05
GB10021-RA	Exo_robus	yes	0	1	1
GB10026-RA	1	yes	1.15054	0.283437	1
GB10026-RA	2	yes	3.69237	0.054662	0.952877
GB10026-RA	3	yes	2.75888	0.0967157	1
GB10026-RA	6	yes	2.76572	0.0963035	1
GB10026-RA	Api_flore	yes	12.4327	0.000421889	0.0189091
GB10026-RA	Api_melli	yes	0	1	1
GB10026-RA	Bom_impat	no	0	1	1
GB10026-RA	Eug_corda	yes	0	1	1
GB10026-RA	Eul_nigri	yes	0	1	1
GB10026-RA	Mel_quadr	no	0	1	1
GB10028-RA	3	yes	0	1	1
GB10028-RA	4	yes	0	1	1
GB10028-RA	6	yes	0	1	1
GB10028-RA	7	yes	0	1	1
GB10028-RA	Api_melli	no	0	1	1
GB10028-RA	Bom_impat	no	0	1	1
GB10028-RA	Eug_corda	no	0	1	1
GB10028-RA	Exo_robus	yes	0	1	1
GB10028-RA	Frie_vari	yes	0	1	1
GB10028-RA	Mega_rotu	yes	0	1	1
GB10028-RA	Mel_quadr	yes	0	1	1
GB10045-RA	6	yes	0	1	1
GB10045-RA	Api_melli	no	0.517058	0.472099	1
GB10045-RA	Bom_terre	no	0	1	1
GB10045-RA	Exo_robus	yes	0	1	1
GB10045-RA	Mel_quadr	no	0	1	1
GB10050-RA	2	yes	0	1	1
GB10050-RA	3	yes	0	1	1
GB10050-RA	Api_melli	no	0.565612	0.452008	1
GB10050-RA	Bom_impat	no	0	1	1
GB10050-RA	Eug_corda	yes	0	1	1
GB10050-RA	Eul_nigri	yes	0	1	1
GB10051-RA	2	yes	0	1	1
GB10051-RA	3	yes	0	1	1
GB10051-RA	5	yes	0	1	1
GB10051-RA	6	yes	0	1	1
GB10051-RA	Api_melli	no	0	1	1
GB10051-RA	Bom_impat	yes	0	1	1
GB10051-RA	Bom_terre	yes	0	1	1
GB10051-RA	Eug_corda	yes	0	1	1
GB10051-RA	Eul_nigri	yes	0	1	1
GB10051-RA	Exo_robus	yes	0	1	1
GB10051-RA	Mel_quadr	no	1.82209	0.177064	1
GB10052-RA	1	yes	0	1	1
GB10052-RA	3	yes	0	1	1
GB10052-RA	Api_flore	yes	0	1	1
GB10052-RA	Api_melli	yes	0	1	1
GB10052-RA	Bom_impat	no	0	1	1
GB10052-RA	Eug_corda	no	0	1	1
GB10052-RA	Exo_robus	yes	0.614216	0.433205	1
GB10054-RA	3	yes	0	1	1
GB10054-RA	4	yes	0	1	1
GB10054-RA	5	yes	0	1	1
GB10054-RA	6	yes	0	1	1
GB10054-RA	Api_melli	no	0	1	1
GB10054-RA	Bom_impat	yes	0.343876	0.5576	1
GB10054-RA	Bom_terre	yes	0.06161	0.803969	1
GB10054-RA	Eul_nigri	no	0	1	1
GB10054-RA	Frie_vari	yes	0	1	1
GB10054-RA	Mel_quadr	yes	0	1	1
GB10056-RA	1	yes	0	1	1
GB10056-RA	2	yes	0	1	1
GB10056-RA	3	yes	0	1	1
GB10056-RA	Api_flore	yes	0.12179	0.727101	1
GB10056-RA	Api_melli	yes	0	1	1
GB10056-RA	Eug_corda	yes	0	1	1
GB10056-RA	Eul_nigri	yes	1.40277	0.23626	1
GB10056-RA	Exo_robus	yes	0	1	1
GB10056-RA	Mel_quadr	no	4.19	0.040663	0.77298
GB10060-RA	1	yes	0	1	1
GB10060-RA	2	yes	0.007428	0.931319	1
GB10060-RA	3	yes	0.184118	0.667858	1
GB10060-RA	4	yes	0	1	1
GB10060-RA	5	yes	0.024218	0.876332	1
GB10060-RA	6	yes	0	1	1
GB10060-RA	Api_flore	yes	0	1	1
GB10060-RA	Api_melli	yes	0	1	1
GB10060-RA	Bom_impat	yes	0	1	1
GB10060-RA	Bom_terre	yes	2.03502	0.153712	1
GB10060-RA	Eug_corda	yes	0	1	1
GB10060-RA	Eul_nigri	yes	0	1	1
GB10060-RA	Exo_robus	yes	0	1	1
GB10060-RA	Frie_vari	yes	0.398934	0.52764	1
GB10060-RA	Mel_quadr	yes	0	1	1
GB10071-RA	3	yes	0	1	1
GB10071-RA	6	yes	0.000112	0.991556	1
GB10071-RA	Api_melli	no	0	1	1
GB10071-RA	Bom_impat	no	8.1404	0.00432896	0.140146
GB10071-RA	Eul_nigri	no	17.8717	2.36315e-05	0.00143561
GB10071-RA	Mel_quadr	no	3.68839	0.0547924	0.953501
GB10073-RA	1	yes	0	1	1
GB10073-RA	2	yes	0.386054	0.534381	1
GB10073-RA	Api_flore	yes	0.009812	0.921094	1
GB10073-RA	Api_melli	yes	0	1	1
GB10073-RA	Eug_corda	yes	11.7928	0.000594604	0.0257201
GB10073-RA	Eul_nigri	yes	0	1	1
GB10073-RA	Mega_rotu	yes	1.63362	0.201204	1
GB10074-RA	1	yes	0	1	1
GB10074-RA	2	yes	0	1	1
GB10074-RA	3	yes	0	1	1
GB10074-RA	Api_flore	yes	0	1	1
GB10074-RA	Api_melli	yes	0	1	1
GB10074-RA	Bom_impat	no	0	1	1
GB10074-RA	Eug_corda	yes	2e-06	0.998872	1
GB10074-RA	Eul_nigri	yes	36.9255	1.22727e-09	1.65019e-07
GB10074-RA	Exo_robus	yes	2e-06	0.998872	1
GB10076-RA	2	yes	0	1	1
GB10076-RA	3	yes	0	1	1
GB10076-RA	5	yes	0	1	1
GB10076-RA	6	yes	0.277402	0.598409	1
GB10076-RA	Api_melli	no	0	1	1
GB10076-RA	Bom_impat	yes	0	1	1
GB10076-RA	Bom_terre	yes	0	1	1
GB10076-RA	Eug_corda	yes	0	1	1
GB10076-RA	Eul_nigri	yes	0	1	1
GB10076-RA	Exo_robus	yes	7.8552	0.00506747	0.157969
GB10076-RA	Frie_vari	no	0	1	1
GB10081-RA	1	no	0	1	1
GB10081-RA	5	yes	0	1	1
GB10081-RA	Api_flore	yes	0	1	1
GB10081-RA	Api_melli	yes	0	1	1
GB10081-RA	Bom_impat	yes	0.226658	0.634013	1
GB10081-RA	Bom_terre	yes	0	1	1
GB10081-RA	Mega_rotu	yes	0	1	1
GB10083-RA	1	yes	0	1	1
GB10083-RA	3	yes	0	1	1
GB10083-RA	Api_flore	yes	0	1	1
GB10083-RA	Api_melli	yes	0	1	1
GB10083-RA	Bom_impat	no	0	1	1
GB10083-RA	Eug_corda	no	1.54383	0.214049	1
GB10097-RA	2	yes	0	1	1
GB10097-RA	3	yes	0	1	1
GB10097-RA	Api_melli	no	0	1	1
GB10097-RA	Bom_impat	no	1.65599	0.198145	1
GB10097-RA	Eug_corda	yes	0	1	1
GB10097-RA	Eul_nigri	yes	0	1	1
GB10097-RA	Mega_rotu	yes	0.058142	0.809457	1
GB10107-RA	2	yes	0	1	1
GB10107-RA	3	yes	0	1	1
GB10107-RA	4	yes	0	1	1
GB10107-RA	5	yes	0	1	1
GB10107-RA	6	yes	0.000586	0.980687	1
GB10107-RA	Api_melli	no	0	1	1
GB10107-RA	Bom_impat	yes	0	1	1
GB10107-RA	Bom_terre	yes	0	1	1
GB10107-RA	Eug_corda	yes	1.99661	0.157651	1
GB10107-RA	Eul_nigri	yes	0.116412	0.732959	1
GB10107-RA	Frie_vari	yes	0	1	1
GB10107-RA	Mel_quadr	yes	0	1	1
GB10115-RA	1	yes	0	1	1
GB10115-RA	3	yes	0.308018	0.578899	1
GB10115-RA	Api_flore	yes	0.000488	0.982376	1
GB10115-RA	Api_melli	yes	0.45656	0.499236	1
GB10115-RA	Bom_impat	no	0.00858	0.926199	1
GB10115-RA	Eug_corda	no	0	1	1
GB10121-RA	1	yes	0	1	1
GB10121-RA	2	yes	0	1	1
GB10121-RA	3	yes	0	1	1
GB10121-RA	6	yes	0	1	1
GB10121-RA	7	yes	0	1	1
GB10121-RA	Api_flore	yes	0	1	1
GB10121-RA	Api_melli	yes	0	1	1
GB10121-RA	Bom_impat	no	0	1	1
GB10121-RA	Eug_corda	yes	0	1	1
GB10121-RA	Eul_nigri	yes	0	1	1
GB10121-RA	Exo_robus	yes	0	1	1
GB10121-RA	Mega_rotu	yes	0	1	1
GB10121-RA	Mel_quadr	no	0	1	1
GB10123-RA	3	yes	0	1	1
GB10123-RA	6	yes	0	1	1
GB10123-RA	Api_melli	no	0	1	1
GB10123-RA	Bom_impat	no	0	1	1
GB10123-RA	Eug_corda	no	0	1	1
GB10123-RA	Mega_rotu	yes	0	1	1
GB10123-RA	Mel_quadr	no	0	1	1
GB10126-RA	5	yes	0	1	1
GB10126-RA	6	yes	11.6681	0.000635812	0.0271114
GB10126-RA	Api_melli	no	11.7265	0.000616148	0.0264406
GB10126-RA	Bom_impat	yes	0	1	1
GB10126-RA	Bom_terre	yes	0	1	1
GB10126-RA	Mel_quadr	no	0.791184	0.373742	1
GB10127-RA	3	yes	0	1	1
GB10127-RA	Api_melli	no	0	1	1
GB10127-RA	Bom_terre	no	0	1	1
GB10127-RA	Eug_corda	no	4.45183	0.0348639	0.69006
GB10127-RA	Mega_rotu	yes	2.08247	0.148999	1
GB10133-RA	1	yes	0.040278	0.840938	1
GB10133-RA	2	yes	0	1	1
GB10133-RA	3	yes	0	1	1
GB10133-RA	4	yes	0	1	1
GB10133-RA	5	yes	0	1	1
GB10133-RA	6	yes	0	1	1
GB10133-RA	Api_flore	yes	0	1	1
GB10133-RA	Api_melli	yes	0	1	1
GB10133-RA	Bom_impat	yes	0	1	1
GB10133-RA	Bom_terre	yes	0	1	1
GB10133-RA	Eug_corda	yes	0	1	1
GB10133-RA	Eul_nigri	yes	0	1	1
GB10133-RA	Frie_vari	yes	0	1	1
GB10133-RA	Mel_quadr	yes	0	1	1
GB10135-RA	3	yes	0	1	1
GB10135-RA	4	yes	0	1	1
GB10135-RA	5	yes	0	1	1
GB10135-RA	6	yes	0	1	1
GB10135-RA	Api_melli	no	0	1	1
GB10135-RA	Bom_impat	yes	0	1	1
GB10135-RA	Bom_terre	yes	0	1	1
GB10135-RA	Eug_corda	no	0	1	1
GB10135-RA	Exo_robus	yes	0	1	1
GB10135-RA	Frie_vari	yes	0	1	1
GB10135-RA	Mel_quadr	yes	0	1	1
GB10139-RA	1	yes	0	1	1
GB10139-RA	3	yes	0	1	1
GB10139-RA	4	yes	5.49473	0.0190739	0.444227
GB10139-RA	5	yes	0	1	1
GB10139-RA	6	yes	0	1	1
GB10139-RA	Api_flore	yes	0	1	1
GB10139-RA	Api_melli	yes	0	1	1
GB10139-RA	Bom_impat	yes	0	1	1
GB10139-RA	Bom_terre	yes	4.16855	0.0411811	0.779157
GB10139-RA	Eug_corda	no	1.98061	0.159326	1
GB10139-RA	Frie_vari	yes	0	1	1
GB10139-RA	Mega_rotu	yes	4.07938	0.0434096	0.803974
GB10139-RA	Mel_quadr	yes	0	1	1
GB10144-RA	1	yes	0	1	1
GB10144-RA	2	yes	0	1	1
GB10144-RA	Api_flore	yes	0	1	1
GB10144-RA	Api_melli	yes	0	1	1
GB10144-RA	Eug_corda	yes	0	1	1
GB10144-RA	Eul_nigri	yes	0	1	1
GB10149-RA	2	yes	0	1	1
GB10149-RA	3	yes	0	1	1
GB10149-RA	Api_melli	no	0	1	1
GB10149-RA	Bom_impat	no	0.016968	0.89636	1
GB10149-RA	Eug_corda	yes	0	1	1
GB10149-RA	Eul_nigri	yes	0	1	1
GB10155-RA	3	yes	0	1	1
GB10155-RA	6	yes	0	1	1
GB10155-RA	Api_melli	no	0	1	1
GB10155-RA	Bom_terre	no	0	1	1
GB10155-RA	Eul_nigri	no	0	1	1
GB10155-RA	Mega_rotu	yes	0	1	1
GB10155-RA	Mel_quadr	no	0	1	1
GB10156-RA	1	yes	0	1	1
GB10156-RA	2	yes	14.924	0.000111928	0.00589421
GB10156-RA	3	yes	3.06155	0.0801652	1
GB10156-RA	5	yes	0.845134	0.357933	1
GB10156-RA	6	yes	0	1	1
GB10156-RA	Api_flore	yes	0	1	1
GB10156-RA	Api_melli	yes	0	1	1
GB10156-RA	Bom_impat	yes	0	1	1
GB10156-RA	Bom_terre	yes	0	1	1
GB10156-RA	Eug_corda	yes	1.37391	0.241141	1
GB10156-RA	Eul_nigri	yes	0	1	1
GB10156-RA	Frie_vari	no	9.47024	0.00208832	0.0765806
GB10168-RA	1	yes	0	1	1
GB10168-RA	3	yes	0	1	1
GB10168-RA	5	yes	4.89974	0.0268607	0.572074
GB10168-RA	6	yes	0	1	1
GB10168-RA	Api_flore	yes	0	1	1
GB10168-RA	Api_melli	yes	7.34409	0.00672834	0.199565
GB10168-RA	Bom_impat	yes	0	1	1
GB10168-RA	Bom_terre	yes	0	1	1
GB10168-RA	Eul_nigri	no	0	1	1
GB10168-RA	Mel_quadr	no	0	1	1
GB10172-RA	1	yes	1.80698	0.178871	1
GB10172-RA	2	yes	0	1	1
GB10172-RA	3	yes	0	1	1
GB10172-RA	Api_flore	yes	0	1	1
GB10172-RA	Api_melli	yes	0	1	1
GB10172-RA	Bom_impat	no	0	1	1
GB10172-RA	Eug_corda	yes	2.5138	0.112854	1
GB10172-RA	Eul_nigri	yes	9.02156	0.00266814	0.09408
GB10178-RA	1	no	0	1	1
GB10178-RA	6	yes	0	1	1
GB10178-RA	Api_flore	yes	0	1	1
GB10178-RA	Api_melli	yes	0	1	1
GB10178-RA	Bom_terre	no	0	1	1
GB10178-RA	Exo_robus	yes	0.664004	0.41515	1
GB10178-RA	Frie_vari	no	0	1	1
GB10182-RA	2	yes	0.036572	0.848339	1
GB10182-RA	3	yes	0	1	1
GB10182-RA	Api_melli	no	0	1	1
GB10182-RA	Bom_impat	no	0	1	1
GB10182-RA	Eug_corda	yes	0	1	1
GB10182-RA	Eul_nigri	yes	0.589372	0.442662	1
GB10182-RA	Mega_rotu	yes	0	1	1
GB10189-RA	3	yes	0	1	1
GB10189-RA	6	yes	0	1	1
GB10189-RA	Api_melli	no	0.000736	0.978357	1
GB10189-RA	Bom_impat	no	0	1	1
GB10189-RA	Eug_corda	no	6.60827	0.0101506	0.272606
GB10189-RA	Mel_quadr	no	0	1	1
GB10191-RA	2	yes	0	1	1
GB10191-RA	3	yes	0	1	1
GB10191-RA	4	yes	0	1	1
GB10191-RA	5	yes	0	1	1
GB10191-RA	6	yes	0	1	1
GB10191-RA	Api_melli	no	0	1	1
GB10191-RA	Bom_impat	yes	0	1	1
GB10191-RA	Bom_terre	yes	0	1	1
GB10191-RA	Eug_corda	yes	0	1	1
GB10191-RA	Eul_nigri	yes	14.1251	0.000171044	0.00866778
GB10191-RA	Frie_vari	yes	0	1	1
GB10191-RA	Mega_rotu	yes	0	1	1
GB10191-RA	Mel_quadr	yes	0	1	1
GB10192-RA	1	no	0	1	1
GB10192-RA	5	yes	0.009634	0.921811	1
GB10192-RA	Api_flore	yes	0	1	1
GB10192-RA	Api_melli	yes	1.72277	0.189337	1
GB10192-RA	Bom_impat	yes	0	1	1
GB10192-RA	Bom_terre	yes	0	1	1
GB10196-RA	1	yes	0	1	1
GB10196-RA	2	yes	0	1	1
GB10196-RA	3	yes	0	1	1
GB10196-RA	4	yes	0	1	1
GB10196-RA	5	yes	0	1	1
GB10196-RA	6	yes	0	1	1
GB10196-RA	Api_flore	yes	0	1	1
GB10196-RA	Api_melli	yes	5.9491	0.0147248	0.367102
GB10196-RA	Bom_impat	yes	0	1	1
GB10196-RA	Bom_terre	yes	0	1	1
GB10196-RA	Eug_corda	yes	0	1	1
GB10196-RA	Eul_nigri	yes	0	1	1
GB10196-RA	Exo_robus	yes	0	1	1
GB10196-RA	Frie_vari	yes	0.363966	0.546312	1
GB10196-RA	Mel_quadr	yes	0	1	1
GB10206-RA	1	yes	0	1	1
GB10206-RA	2	yes	0.636982	0.424806	1
GB10206-RA	3	yes	0.00848	0.926629	1
GB10206-RA	6	yes	0.002756	0.958132	1
GB10206-RA	Api_flore	yes	0	1	1
GB10206-RA	Api_melli	yes	0	1	1
GB10206-RA	Bom_terre	no	0	1	1
GB10206-RA	Eug_corda	yes	0	1	1
GB10206-RA	Eul_nigri	yes	0	1	1
GB10206-RA	Mel_quadr	no	0	1	1
GB10208-RA	3	yes	0	1	1
GB10208-RA	6	yes	0	1	1
GB10208-RA	Api_melli	no	0	1	1
GB10208-RA	Bom_impat	no	0	1	1
GB10208-RA	Eug_corda	no	0	1	1
GB10208-RA	Mel_quadr	no	3.29382	0.0695409	1
GB10216-RA	1	yes	0	1	1
GB10216-RA	2	yes	0.134354	0.71396	1
GB10216-RA	3	yes	0.390062	0.532267	1
GB10216-RA	4	yes	0	1	1
GB10216-RA	5	yes	0	1	1
GB10216-RA	6	yes	0	1	1
GB10216-RA	Api_flore	yes	0	1	1
GB10216-RA	Api_melli	yes	0	1	1
GB10216-RA	Bom_impat	yes	0	1	1
GB10216-RA	Bom_terre	yes	0	1	1
GB10216-RA	Eug_corda	yes	0.302752	0.582162	1
GB10216-RA	Eul_nigri	yes	0	1	1
GB10216-RA	Exo_robus	yes	0	1	1
GB10216-RA	Frie_vari	yes	0	1	1
GB10216-RA	Mel_quadr	yes	0	1	1
GB10234-RA	2	yes	0	1	1
GB10234-RA	3	yes	0	1	1
GB10234-RA	5	yes	0	1	1
GB10234-RA	Api_melli	no	0	1	1
GB10234-RA	Bom_impat	yes	0	1	1
GB10234-RA	Bom_terre	yes	0.341988	0.558684	1
GB10234-RA	Eug_corda	yes	0	1	1
GB10234-RA	Eul_nigri	yes	0.355114	0.551232	1
GB10234-RA	Exo_robus	yes	0	1	1
GB10235-RA	6	yes	0	1	1
GB10235-RA	Api_melli	no	0.022832	0.879895	1
GB10235-RA	Bom_impat	no	0	1	1
GB10235-RA	Exo_robus	yes	1.1928	0.274765	1
GB10235-RA	Mel_quadr	no	0	1	1
GB10238-RA	1	yes	0.012882	0.909635	1
GB10238-RA	3	yes	0	1	1
GB10238-RA	4	yes	0	1	1
GB10238-RA	5	yes	0	1	1
GB10238-RA	6	yes	0	1	1
GB10238-RA	Api_flore	yes	2.38901	0.122191	1
GB10238-RA	Api_melli	yes	0	1	1
GB10238-RA	Bom_impat	yes	0	1	1
GB10238-RA	Bom_terre	yes	0	1	1
GB10238-RA	Eug_corda	no	0	1	1
GB10238-RA	Frie_vari	yes	0	1	1
GB10238-RA	Mega_rotu	yes	3.50388	0.0612252	1
GB10238-RA	Mel_quadr	yes	0	1	1
GB10254-RA	1	yes	0	1	1
GB10254-RA	2	yes	0	1	1
GB10254-RA	3	yes	0	1	1
GB10254-RA	Api_flore	yes	0	1	1
GB10254-RA	Api_melli	yes	0	1	1
GB10254-RA	Bom_impat	no	0	1	1
GB10254-RA	Eug_corda	yes	0	1	1
GB10254-RA	Eul_nigri	yes	0	1	1
GB10257-RA	2	yes	0	1	1
GB10257-RA	Api_melli	no	0	1	1
GB10257-RA	Eug_corda	yes	74.0735	0	0
GB10257-RA	Eul_nigri	yes	0	1	1
GB10257-RA	Mega_rotu	yes	0	1	1
GB10262-RA	3	yes	0	1	1
GB10262-RA	Api_melli	no	0	1	1
GB10262-RA	Bom_impat	no	20.3506	6.4472e-06	0.000439945
GB10262-RA	Eul_nigri	no	0	1	1
GB10262-RA	Mega_rotu	yes	0	1	1
GB10263-RA	2	yes	0	1	1
GB10263-RA	3	yes	0	1	1
GB10263-RA	Api_melli	no	0	1	1
GB10263-RA	Bom_impat	no	4.1754	0.0410148	0.777469
GB10263-RA	Eug_corda	yes	0	1	1
GB10263-RA	Eul_nigri	yes	0	1	1
GB10263-RA	Mega_rotu	yes	0	1	1
GB10265-RA	3	yes	0.183708	0.668206	1
GB10265-RA	Api_melli	no	0	1	1
GB10265-RA	Bom_impat	no	0	1	1
GB10265-RA	Eul_nigri	no	0	1	1
GB10265-RA	Exo_robus	yes	0	1	1
GB10269-RA	3	yes	0	1	1
GB10269-RA	4	yes	0	1	1
GB10269-RA	6	yes	0	1	1
GB10269-RA	7	yes	0	1	1
GB10269-RA	Api_melli	no	0	1	1
GB10269-RA	Bom_impat	no	0	1	1
GB10269-RA	Eug_corda	no	0	1	1
GB10269-RA	Exo_robus	yes	0	1	1
GB10269-RA	Frie_vari	yes	0	1	1
GB10269-RA	Mega_rotu	yes	0	1	1
GB10269-RA	Mel_quadr	yes	0	1	1
GB10270-RA	3	yes	0	1	1
GB10270-RA	Api_melli	no	0	1	1
GB10270-RA	Eul_nigri	no	0	1	1
GB10270-RA	Exo_robus	yes	0	1	1
GB10270-RA	Mega_rotu	yes	0	1	1
GB10272-RA	1	yes	0	1	1
GB10272-RA	3	yes	0	1	1
GB10272-RA	4	yes	0	1	1
GB10272-RA	6	yes	0	1	1
GB10272-RA	7	yes	0	1	1
GB10272-RA	Api_flore	yes	0	1	1
GB10272-RA	Api_melli	yes	0	1	1
GB10272-RA	Bom_impat	no	0	1	1
GB10272-RA	Eug_corda	no	0	1	1
GB10272-RA	Exo_robus	yes	0.903628	0.341811	1
GB10272-RA	Frie_vari	yes	0	1	1
GB10272-RA	Mega_rotu	yes	0.315612	0.574257	1
GB10272-RA	Mel_quadr	yes	0.456736	0.499153	1
GB10275-RA	1	yes	0	1	1
GB10275-RA	2	yes	0	1	1
GB10275-RA	3	yes	0	1	1
GB10275-RA	4	yes	0	1	1
GB10275-RA	6	yes	17.4366	2.97054e-05	0.0017938
GB10275-RA	7	yes	0	1	1
GB10275-RA	Api_flore	yes	0	1	1
GB10275-RA	Api_melli	yes	0	1	1
GB10275-RA	Bom_terre	no	0	1	1
GB10275-RA	Eug_corda	yes	0.08095	0.776014	1
GB10275-RA	Eul_nigri	yes	0	1	1
GB10275-RA	Exo_robus	yes	0	1	1
GB10275-RA	Frie_vari	yes	0	1	1
GB10275-RA	Mega_rotu	yes	0	1	1
GB10275-RA	Mel_quadr	yes	0	1	1
GB10276-RA	1	yes	0	1	1
GB10276-RA	3	yes	0	1	1
GB10276-RA	6	yes	0.267752	0.604844	1
GB10276-RA	Api_flore	yes	0	1	1
GB10276-RA	Api_melli	yes	0	1	1
GB10276-RA	Bom_terre	no	0	1	1
GB10276-RA	Eug_corda	no	0	1	1
GB10276-RA	Exo_robus	yes	0	1	1
GB10276-RA	Mel_quadr	no	0	1	1
GB10277-RA	1	yes	0	1	1
GB10277-RA	3	yes	0	1	1
GB10277-RA	4	yes	0	1	1
GB10277-RA	5	yes	0	1	1
GB10277-RA	6	yes	0	1	1
GB10277-RA	7	yes	0	1	1
GB10277-RA	Api_flore	yes	0	1	1
GB10277-RA	Api_melli	yes	0	1	1
GB10277-RA	Bom_impat	yes	0	1	1
GB10277-RA	Bom_terre	yes	0	1	1
GB10277-RA	Eul_nigri	no	0	1	1
GB10277-RA	Exo_robus	yes	0	1	1
GB10277-RA	Frie_vari	yes	0	1	1
GB10277-RA	Mega_rotu	yes	0	1	1
GB10277-RA	Mel_quadr	yes	0	1	1
GB10279-RA	3	yes	0	1	1
GB10279-RA	6	yes	0	1	1
GB10279-RA	Api_melli	no	0	1	1
GB10279-RA	Bom_terre	no	19.3775	1.07261e-05	0.000704674
GB10279-RA	Eul_nigri	no	0	1	1
GB10279-RA	Frie_vari	no	0	1	1
GB10281-RA	2	yes	0	1	1
GB10281-RA	3	yes	0	1	1
GB10281-RA	6	yes	0	1	1
GB10281-RA	Api_melli	no	0	1	1
GB10281-RA	Bom_impat	no	0	1	1
GB10281-RA	Eug_corda	yes	0	1	1
GB10281-RA	Eul_nigri	yes	45.8828	1.25541e-11	2.36638e-09
GB10281-RA	Mel_quadr	no	69.6802	1.11022e-16	4.47842e-14
GB10282-RA	1	yes	0.035428	0.850702	1
GB10282-RA	2	yes	0	1	1
GB10282-RA	3	yes	0.047538	0.827404	1
GB10282-RA	Api_flore	yes	0	1	1
GB10282-RA	Api_melli	yes	0	1	1
GB10282-RA	Eug_corda	yes	0	1	1
GB10282-RA	Eul_nigri	yes	0	1	1
GB10282-RA	Frie_vari	no	2.5852	0.107867	1
GB10282-RA	Mega_rotu	yes	0.542446	0.461421	1
GB10283-RA	2	yes	0	1	1
GB10283-RA	3	yes	0	1	1
GB10283-RA	5	yes	0.915978	0.338533	1
GB10283-RA	6	yes	0	1	1
GB10283-RA	Api_melli	no	0	1	1
GB10283-RA	Bom_impat	yes	0	1	1
GB10283-RA	Bom_terre	yes	0	1	1
GB10283-RA	Eug_corda	yes	0	1	1
GB10283-RA	Eul_nigri	yes	0	1	1
GB10283-RA	Exo_robus	yes	0	1	1
GB10283-RA	Mel_quadr	no	0	1	1
GB10288-RA	1	yes	0	1	1
GB10288-RA	2	yes	0	1	1
GB10288-RA	3	yes	0	1	1
GB10288-RA	6	yes	2e-06	0.998872	1
GB10288-RA	Api_flore	yes	0	1	1
GB10288-RA	Api_melli	yes	0	1	1
GB10288-RA	Bom_impat	no	4.46036	0.0346902	0.687753
GB10288-RA	Eug_corda	yes	0	1	1
GB10288-RA	Eul_nigri	yes	0	1	1
GB10288-RA	Mel_quadr	no	0	1	1
GB10290-RA	1	yes	0	1	1
GB10290-RA	2	yes	0	1	1
GB10290-RA	3	yes	0	1	1
GB10290-RA	6	yes	0	1	1
GB10290-RA	Api_flore	yes	0	1	1
GB10290-RA	Api_melli	yes	0	1	1
GB10290-RA	Bom_impat	no	0	1	1
GB10290-RA	Eug_corda	yes	0	1	1
GB10290-RA	Eul_nigri	yes	16.4675	4.94902e-05	0.00284378
GB10290-RA	Frie_vari	no	0	1	1
GB10294-RA	3	yes	0	1	1
GB10294-RA	5	yes	0	1	1
GB10294-RA	Api_melli	no	0	1	1
GB10294-RA	Bom_impat	yes	0	1	1
GB10294-RA	Bom_terre	yes	0	1	1
GB10294-RA	Eug_corda	no	0.597512	0.439529	1
GB10297-RA	2	yes	0	1	1
GB10297-RA	3	yes	0	1	1
GB10297-RA	5	yes	0	1	1
GB10297-RA	Api_melli	no	0	1	1
GB10297-RA	Bom_impat	yes	0	1	1
GB10297-RA	Bom_terre	yes	0	1	1
GB10297-RA	Eug_corda	yes	0	1	1
GB10297-RA	Eul_nigri	yes	0	1	1
GB10297-RA	Exo_robus	yes	0.123616	0.725145	1
GB10300-RA	1	yes	0	1	1
GB10300-RA	3	yes	0	1	1
GB10300-RA	4	yes	0	1	1
GB10300-RA	7	yes	0	1	1
GB10300-RA	Api_flore	yes	13.1506	0.000287424	0.0137046
GB10300-RA	Api_melli	yes	0	1	1
GB10300-RA	Eul_nigri	no	0	1	1
GB10300-RA	Exo_robus	yes	0	1	1
GB10300-RA	Frie_vari	yes	0	1	1
GB10300-RA	Mega_rotu	yes	0	1	1
GB10300-RA	Mel_quadr	yes	0	1	1
GB10304-RA	3	yes	0	1	1
GB10304-RA	5	yes	0.139336	0.708942	1
GB10304-RA	6	yes	0	1	1
GB10304-RA	Api_melli	no	1.47219	0.225001	1
GB10304-RA	Bom_impat	yes	0.42544	0.514235	1
GB10304-RA	Bom_terre	yes	0	1	1
GB10304-RA	Eul_nigri	no	0	1	1
GB10304-RA	Mel_quadr	no	0.121598	0.727308	1
GB10307-RA	1	yes	0.040916	0.8397	1
GB10307-RA	3	yes	0.011988	0.912814	1
GB10307-RA	6	yes	0	1	1
GB10307-RA	Api_flore	yes	0	1	1
GB10307-RA	Api_melli	yes	0	1	1
GB10307-RA	Bom_terre	no	0	1	1
GB10307-RA	Eug_corda	no	0	1	1
GB10307-RA	Exo_robus	yes	5.10525	0.0238535	0.527523
GB10307-RA	Frie_vari	no	0	1	1
GB10311-RA	2	yes	0	1	1
GB10311-RA	3	yes	0	1	1
GB10311-RA	Api_melli	no	0	1	1
GB10311-RA	Bom_impat	no	4e-06	0.998404	1
GB10311-RA	Eug_corda	yes	0	1	1
GB10311-RA	Eul_nigri	yes	0	1	1
GB10312-RA	2	yes	5.09127	0.0240466	0.530171
GB10312-RA	3	yes	0	1	1
GB10312-RA	Api_melli	no	0	1	1
GB10312-RA	Eug_corda	yes	6.296	0.0121011	0.315739
GB10312-RA	Eul_nigri	yes	0	1	1
GB10312-RA	Mel_quadr	no	9.4e-05	0.992264	1
GB10316-RA	2	yes	0.010858	0.917009	1
GB10316-RA	3	yes	0	1	1
GB10316-RA	Api_melli	no	0	1	1
GB10316-RA	Bom_impat	no	0	1	1
GB10316-RA	Eug_corda	yes	0	1	1
GB10316-RA	Eul_nigri	yes	0	1	1
GB10327-RA	2	yes	0	1	1
GB10327-RA	3	yes	19.2381	1.15389e-05	0.000748321
GB10327-RA	5	yes	19.5651	9.72282e-06	0.000645064
GB10327-RA	Api_melli	no	0	1	1
GB10327-RA	Bom_impat	yes	0	1	1
GB10327-RA	Bom_terre	yes	0	1	1
GB10327-RA	Eug_corda	yes	0	1	1
GB10327-RA	Eul_nigri	yes	0	1	1
GB10329-RA	2	yes	0	1	1
GB10329-RA	3	yes	0	1	1
GB10329-RA	5	yes	0.365182	0.545642	1
GB10329-RA	6	yes	0	1	1
GB10329-RA	7	yes	0	1	1
GB10329-RA	Api_melli	no	0	1	1
GB10329-RA	Bom_impat	yes	0	1	1
GB10329-RA	Bom_terre	yes	0.0568	0.811627	1
GB10329-RA	Eug_corda	yes	0	1	1
GB10329-RA	Eul_nigri	yes	0.0568	0.811627	1
GB10329-RA	Exo_robus	yes	0	1	1
GB10329-RA	Frie_vari	no	0	1	1
GB10329-RA	Mega_rotu	yes	0	1	1
GB10331-RA	4	yes	0	1	1
GB10331-RA	6	yes	0	1	1
GB10331-RA	Api_melli	no	0.000158	0.989971	1
GB10331-RA	Bom_impat	no	0	1	1
GB10331-RA	Frie_vari	yes	0	1	1
GB10331-RA	Mel_quadr	yes	0	1	1
GB10336-RA	2	yes	0	1	1
GB10336-RA	Api_melli	no	0	1	1
GB10336-RA	Eug_corda	yes	0	1	1
GB10336-RA	Eul_nigri	yes	0	1	1
GB10336-RA	Mega_rotu	yes	1.95898	0.161622	1
GB10337-RA	1	yes	0	1	1
GB10337-RA	2	yes	0	1	1
GB10337-RA	3	yes	69.4878	1.11022e-16	4.47842e-14
GB10337-RA	Api_flore	yes	0	1	1
GB10337-RA	Api_melli	yes	0	1	1
GB10337-RA	Bom_impat	no	69.4878	1.11022e-16	4.47842e-14
GB10337-RA	Eug_corda	yes	0	1	1
GB10337-RA	Eul_nigri	yes	13.1963	0.000280507	0.0134451
GB10339-RA	1	yes	0	1	1
GB10339-RA	2	yes	0.01188	0.913206	1
GB10339-RA	3	yes	0	1	1
GB10339-RA	5	yes	0	1	1
GB10339-RA	6	yes	0	1	1
GB10339-RA	7	yes	0	1	1
GB10339-RA	Api_flore	yes	0	1	1
GB10339-RA	Api_melli	yes	0	1	1
GB10339-RA	Bom_impat	yes	0	1	1
GB10339-RA	Bom_terre	yes	0	1	1
GB10339-RA	Eug_corda	yes	0	1	1
GB10339-RA	Eul_nigri	yes	0	1	1
GB10339-RA	Exo_robus	yes	0	1	1
GB10339-RA	Mega_rotu	yes	1.05576	0.304185	1
GB10339-RA	Mel_quadr	no	0	1	1
GB10343-RA	2	yes	0	1	1
GB10343-RA	3	yes	0	1	1
GB10343-RA	5	yes	0	1	1
GB10343-RA	6	yes	0.007874	0.929292	1
GB10343-RA	Api_melli	no	0	1	1
GB10343-RA	Bom_impat	yes	0	1	1
GB10343-RA	Bom_terre	yes	0	1	1
GB10343-RA	Eug_corda	yes	0.009518	0.922281	1
GB10343-RA	Eul_nigri	yes	0.000234	0.987795	1
GB10343-RA	Frie_vari	no	0	1	1
GB10343-RA	Mega_rotu	yes	0	1	1
GB10351-RA	1	yes	0.161058	0.688184	1
GB10351-RA	2	yes	1.52979	0.216144	1
GB10351-RA	3	yes	0.644868	0.421954	1
GB10351-RA	5	yes	1.48144	0.22355	1
GB10351-RA	6	yes	0	1	1
GB10351-RA	7	yes	0	1	1
GB10351-RA	Api_flore	yes	0	1	1
GB10351-RA	Api_melli	yes	0	1	1
GB10351-RA	Bom_impat	yes	0	1	1
GB10351-RA	Bom_terre	yes	0	1	1
GB10351-RA	Eug_corda	yes	4.79482	0.0285454	0.596613
GB10351-RA	Eul_nigri	yes	1.79787	0.17997	1
GB10351-RA	Exo_robus	yes	0	1	1
GB10351-RA	Frie_vari	no	0	1	1
GB10351-RA	Mega_rotu	yes	0.24735	0.618947	1
GB10353-RA	1	yes	0	1	1
GB10353-RA	2	yes	1.10088	0.294072	1
GB10353-RA	3	yes	0	1	1
GB10353-RA	4	yes	0	1	1
GB10353-RA	6	yes	0	1	1
GB10353-RA	7	yes	0	1	1
GB10353-RA	Api_flore	yes	0	1	1
GB10353-RA	Api_melli	yes	0	1	1
GB10353-RA	Bom_terre	no	0	1	1
GB10353-RA	Eug_corda	yes	0	1	1
GB10353-RA	Eul_nigri	yes	0	1	1
GB10353-RA	Exo_robus	yes	0	1	1
GB10353-RA	Frie_vari	yes	0	1	1
GB10353-RA	Mega_rotu	yes	1.66446	0.197002	1
GB10353-RA	Mel_quadr	yes	0	1	1
GB10357-RA	1	yes	0	1	1
GB10357-RA	3	yes	0	1	1
GB10357-RA	6	yes	0	1	1
GB10357-RA	Api_flore	yes	0	1	1
GB10357-RA	Api_melli	yes	0	1	1
GB10357-RA	Bom_impat	no	0	1	1
GB10357-RA	Eug_corda	no	0	1	1
GB10357-RA	Mel_quadr	no	0	1	1
GB10359-RA	3	yes	0	1	1
GB10359-RA	5	yes	0	1	1
GB10359-RA	Api_melli	no	0	1	1
GB10359-RA	Bom_impat	yes	0.489208	0.484281	1
GB10359-RA	Bom_terre	yes	0	1	1
GB10359-RA	Eug_corda	no	0.6373	0.42469	1
GB10359-RA	Mega_rotu	yes	0	1	1
GB10360-RA	1	no	0	1	1
GB10360-RA	4	yes	1.75917	0.184728	1
GB10360-RA	Api_flore	yes	0	1	1
GB10360-RA	Api_melli	yes	0	1	1
GB10360-RA	Frie_vari	yes	0	1	1
GB10360-RA	Mega_rotu	yes	0	1	1
GB10360-RA	Mel_quadr	yes	0	1	1
GB10363-RA	2	yes	0	1	1
GB10363-RA	3	yes	0	1	1
GB10363-RA	Api_melli	no	0.57702	0.447483	1
GB10363-RA	Bom_impat	no	0	1	1
GB10363-RA	Eug_corda	yes	0	1	1
GB10363-RA	Eul_nigri	yes	3.6e-05	0.995213	1
GB10369-RA	1	yes	0	1	1
GB10369-RA	3	yes	0	1	1
GB10369-RA	5	yes	0.205438	0.650367	1
GB10369-RA	6	yes	0	1	1
GB10369-RA	Api_flore	yes	0	1	1
GB10369-RA	Api_melli	yes	0	1	1
GB10369-RA	Bom_impat	yes	0.411184	0.521369	1
GB10369-RA	Bom_terre	yes	0	1	1
GB10369-RA	Eug_corda	no	0	1	1
GB10369-RA	Exo_robus	yes	5.98851	0.0143994	0.359877
GB10369-RA	Mel_quadr	no	0.002656	0.958898	1
GB10374-RA	2	yes	0	1	1
GB10374-RA	3	yes	3.02043	0.0822216	1
GB10374-RA	Api_melli	no	0	1	1
GB10374-RA	Bom_impat	no	3.12025	0.0773247	1
GB10374-RA	Eug_corda	yes	0	1	1
GB10374-RA	Eul_nigri	yes	0.724054	0.394817	1
GB10377	3	yes	0	1	1
GB10377	5	yes	4e-06	0.998404	1
GB10377	Api_melli	no	0.083422	0.772712	1
GB10377	Bom_impat	yes	0	1	1
GB10377	Bom_terre	yes	0	1	1
GB10377	Eul_nigri	no	0.017226	0.895579	1
GB10378-RA	2	yes	0	1	1
GB10378-RA	Api_melli	no	0	1	1
GB10378-RA	Eug_corda	yes	51.0322	9.08607e-13	2.05907e-10
GB10378-RA	Eul_nigri	yes	0	1	1
GB10378-RA	Mega_rotu	yes	0	1	1
GB10382-RA	1	yes	0	1	1
GB10382-RA	3	yes	0	1	1
GB10382-RA	6	yes	0.270276	0.603147	1
GB10382-RA	Api_flore	yes	0	1	1
GB10382-RA	Api_melli	yes	0	1	1
GB10382-RA	Bom_impat	no	0	1	1
GB10382-RA	Eug_corda	no	0	1	1
GB10382-RA	Exo_robus	yes	2.52109	0.112333	1
GB10382-RA	Mel_quadr	no	0	1	1
GB10390-RA	1	yes	0	1	1
GB10390-RA	3	yes	0	1	1
GB10390-RA	4	yes	0	1	1
GB10390-RA	5	yes	1.18749	0.275837	1
GB10390-RA	6	yes	0	1	1
GB10390-RA	Api_flore	yes	0	1	1
GB10390-RA	Api_melli	yes	0.753642	0.385326	1
GB10390-RA	Bom_impat	yes	0	1	1
GB10390-RA	Bom_terre	yes	0	1	1
GB10390-RA	Eug_corda	no	0	1	1
GB10390-RA	Exo_robus	yes	0	1	1
GB10390-RA	Frie_vari	yes	0	1	1
GB10390-RA	Mel_quadr	yes	0	1	1
GB10392-RA	2	yes	4.30667	0.0379633	0.735441
GB10392-RA	3	yes	0	1	1
GB10392-RA	Api_melli	no	0	1	1
GB10392-RA	Eug_corda	yes	0	1	1
GB10392-RA	Eul_nigri	yes	0.418622	0.517625	1
GB10392-RA	Mel_quadr	no	0	1	1
GB10397-RA	1	yes	0	1	1
GB10397-RA	2	yes	0	1	1
GB10397-RA	3	yes	0	1	1
GB10397-RA	6	yes	0	1	1
GB10397-RA	Api_flore	yes	0	1	1
GB10397-RA	Api_melli	yes	0	1	1
GB10397-RA	Bom_impat	no	0	1	1
GB10397-RA	Eug_corda	yes	0	1	1
GB10397-RA	Eul_nigri	yes	0	1	1
GB10397-RA	Frie_vari	no	0.076396	0.782242	1
GB10406-RA	1	yes	0	1	1
GB10406-RA	2	yes	6.23374	0.0125339	0.324098
GB10406-RA	3	yes	0	1	1
GB10406-RA	Api_flore	yes	0	1	1
GB10406-RA	Api_melli	yes	0	1	1
GB10406-RA	Bom_impat	no	0.067504	0.795006	1
GB10406-RA	Eug_corda	yes	2.79016	0.094845	1
GB10406-RA	Eul_nigri	yes	0.00678	0.934376	1
GB10407-RA	6	yes	0.0941	0.759028	1
GB10407-RA	Api_melli	no	0	1	1
GB10407-RA	Bom_terre	no	0	1	1
GB10407-RA	Exo_robus	yes	0	1	1
GB10407-RA	Mel_quadr	no	0	1	1
GB10408-RA	1	yes	0	1	1
GB10408-RA	2	yes	12.0734	0.000511472	0.0224747
GB10408-RA	3	yes	1.2e-05	0.997236	1
GB10408-RA	4	yes	0	1	1
GB10408-RA	5	yes	0	1	1
GB10408-RA	6	yes	2e-06	0.998872	1
GB10408-RA	Api_flore	yes	0.76628	0.38137	1
GB10408-RA	Api_melli	yes	0.394388	0.530002	1
GB10408-RA	Bom_impat	yes	0	1	1
GB10408-RA	Bom_terre	yes	0	1	1
GB10408-RA	Eug_corda	yes	1.4e-05	0.997015	1
GB10408-RA	Eul_nigri	yes	0	1	1
GB10408-RA	Frie_vari	yes	0.64018	0.423646	1
GB10408-RA	Mel_quadr	yes	0	1	1
GB10409-RA	4	yes	0	1	1
GB10409-RA	6	yes	0	1	1
GB10409-RA	Api_melli	no	0	1	1
GB10409-RA	Bom_impat	no	0	1	1
GB10409-RA	Frie_vari	yes	11.1099	0.000858697	0.0356359
GB10409-RA	Mega_rotu	yes	0	1	1
GB10409-RA	Mel_quadr	yes	20.1215	7.26745e-06	0.000490225
GB10411-RA	2	yes	0	1	1
GB10411-RA	3	yes	0	1	1
GB10411-RA	4	yes	0	1	1
GB10411-RA	5	yes	0	1	1
GB10411-RA	6	yes	0	1	1
GB10411-RA	7	yes	0	1	1
GB10411-RA	Api_melli	no	0	1	1
GB10411-RA	Bom_impat	yes	0	1	1
GB10411-RA	Bom_terre	yes	0	1	1
GB10411-RA	Eug_corda	yes	0	1	1
GB10411-RA	Eul_nigri	yes	1.87122	0.171336	1
GB10411-RA	Exo_robus	yes	0	1	1
GB10411-RA	Frie_vari	yes	0	1	1
GB10411-RA	Mega_rotu	yes	0.836306	0.360455	1
GB10411-RA	Mel_quadr	yes	1.10383	0.293427	1
GB10413-RA	1	yes	0	1	1
GB10413-RA	3	yes	0	1	1
GB10413-RA	4	yes	0	1	1
GB10413-RA	6	yes	0	1	1
GB10413-RA	Api_flore	yes	0	1	1
GB10413-RA	Api_melli	yes	0	1	1
GB10413-RA	Bom_terre	no	0	1	1
GB10413-RA	Eug_corda	no	0.080164	0.777075	1
GB10413-RA	Frie_vari	yes	0	1	1
GB10413-RA	Mega_rotu	yes	0	1	1
GB10413-RA	Mel_quadr	yes	0.002848	0.95744	1
GB10416-RA	2	yes	0	1	1
GB10416-RA	3	yes	0	1	1
GB10416-RA	6	yes	0	1	1
GB10416-RA	Api_melli	no	0.478302	0.489192	1
GB10416-RA	Bom_impat	no	0	1	1
GB10416-RA	Eug_corda	yes	0.034218	0.853244	1
GB10416-RA	Eul_nigri	yes	0	1	1
GB10416-RA	Exo_robus	yes	2.45239	0.117346	1
GB10416-RA	Mel_quadr	no	0	1	1
GB10420-RA	1	yes	0	1	1
GB10420-RA	2	yes	0	1	1
GB10420-RA	3	yes	0	1	1
GB10420-RA	4	yes	0	1	1
GB10420-RA	Api_flore	yes	0.20303	0.652286	1
GB10420-RA	Api_melli	yes	0.060704	0.805387	1
GB10420-RA	Eug_corda	yes	0	1	1
GB10420-RA	Eul_nigri	yes	2.04268	0.15294	1
GB10420-RA	Frie_vari	yes	0	1	1
GB10420-RA	Mega_rotu	yes	0	1	1
GB10420-RA	Mel_quadr	yes	0	1	1
GB10435-RA	1	yes	7.51832	0.00610746	0.183033
GB10435-RA	2	yes	0	1	1
GB10435-RA	3	yes	1.8e-05	0.996615	1
GB10435-RA	5	yes	3.2e-05	0.995487	1
GB10435-RA	Api_flore	yes	0	1	1
GB10435-RA	Api_melli	yes	0	1	1
GB10435-RA	Bom_impat	yes	0	1	1
GB10435-RA	Bom_terre	yes	2.34499	0.125686	1
GB10435-RA	Eug_corda	yes	2.83588	0.0921801	1
GB10435-RA	Eul_nigri	yes	8.53779	0.00347847	0.117714
GB10446-RA	3	yes	0.000206	0.988549	1
GB10446-RA	5	yes	0	1	1
GB10446-RA	Api_melli	no	0	1	1
GB10446-RA	Bom_impat	yes	0	1	1
GB10446-RA	Bom_terre	yes	0	1	1
GB10446-RA	Eul_nigri	no	0	1	1
GB10456-RA	1	yes	0	1	1
GB10456-RA	3	yes	0.00392	0.950077	1
GB10456-RA	6	yes	0	1	1
GB10456-RA	Api_flore	yes	0	1	1
GB10456-RA	Api_melli	yes	0	1	1
GB10456-RA	Bom_impat	no	0	1	1
GB10456-RA	Eul_nigri	no	0	1	1
GB10456-RA	Mel_quadr	no	0	1	1
GB10461-RA	1	yes	0	1	1
GB10461-RA	3	yes	0	1	1
GB10461-RA	6	yes	0	1	1
GB10461-RA	7	yes	0	1	1
GB10461-RA	Api_flore	yes	0	1	1
GB10461-RA	Api_melli	yes	0	1	1
GB10461-RA	Bom_terre	no	0	1	1
GB10461-RA	Eug_corda	no	0	1	1
GB10461-RA	Exo_robus	yes	0	1	1
GB10461-RA	Frie_vari	no	0	1	1
GB10461-RA	Mega_rotu	yes	0	1	1
GB10467-RA	1	yes	0	1	1
GB10467-RA	2	yes	0	1	1
GB10467-RA	3	yes	0	1	1
GB10467-RA	Api_flore	yes	0	1	1
GB10467-RA	Api_melli	yes	0	1	1
GB10467-RA	Bom_terre	no	10.4296	0.00124013	0.0482859
GB10467-RA	Eug_corda	yes	0	1	1
GB10467-RA	Eul_nigri	yes	17.0982	3.54959e-05	0.00209333
GB10467-RA	Mega_rotu	yes	0.197968	0.656366	1
GB10470-RA	1	no	0	1	1
GB10470-RA	7	yes	0	1	1
GB10470-RA	Api_flore	yes	0	1	1
GB10470-RA	Api_melli	yes	0	1	1
GB10470-RA	Bom_terre	no	0.1859	0.666351	1
GB10470-RA	Exo_robus	yes	0	1	1
GB10470-RA	Mega_rotu	yes	0	1	1
GB10472-RA	1	no	0	1	1
GB10472-RA	6	yes	0	1	1
GB10472-RA	Api_flore	yes	0	1	1
GB10472-RA	Api_melli	yes	0	1	1
GB10472-RA	Bom_impat	no	0	1	1
GB10472-RA	Mel_quadr	no	0	1	1
GB10477-RA	2	yes	0	1	1
GB10477-RA	3	yes	0	1	1
GB10477-RA	4	yes	0	1	1
GB10477-RA	5	yes	0	1	1
GB10477-RA	6	yes	0	1	1
GB10477-RA	Api_melli	no	0	1	1
GB10477-RA	Bom_impat	yes	0	1	1
GB10477-RA	Bom_terre	yes	0	1	1
GB10477-RA	Eug_corda	yes	0	1	1
GB10477-RA	Eul_nigri	yes	0	1	1
GB10477-RA	Exo_robus	yes	1.46792	0.225674	1
GB10477-RA	Frie_vari	yes	0	1	1
GB10477-RA	Mel_quadr	yes	0	1	1
GB10498-RA	2	yes	0	1	1
GB10498-RA	3	yes	0.038456	0.84453	1
GB10498-RA	4	yes	1.09836	0.294626	1
GB10498-RA	5	yes	0.705116	0.40107	1
GB10498-RA	6	yes	0	1	1
GB10498-RA	7	yes	0	1	1
GB10498-RA	Api_melli	no	0	1	1
GB10498-RA	Bom_impat	yes	0.263372	0.607813	1
GB10498-RA	Bom_terre	yes	0.251758	0.61584	1
GB10498-RA	Eug_corda	yes	0	1	1
GB10498-RA	Eul_nigri	yes	0	1	1
GB10498-RA	Exo_robus	yes	0	1	1
GB10498-RA	Frie_vari	yes	0	1	1
GB10498-RA	Mega_rotu	yes	0.438436	0.507878	1
GB10498-RA	Mel_quadr	yes	0	1	1
GB10500-RA	2	yes	8.19854	0.0041924	0.136823
GB10500-RA	3	yes	0	1	1
GB10500-RA	6	yes	2.16608	0.141085	1
GB10500-RA	Api_melli	no	0	1	1
GB10500-RA	Bom_terre	no	0	1	1
GB10500-RA	Eug_corda	yes	0	1	1
GB10500-RA	Eul_nigri	yes	0	1	1
GB10500-RA	Frie_vari	no	23.4503	1.28184e-06	0.00010099
GB10500-RA	Mega_rotu	yes	0	1	1
GB10503	2	yes	2e-06	0.998872	1
GB10503	3	yes	2e-06	0.998872	1
GB10503	4	yes	0	1	1
GB10503	5	yes	0.45803	0.498546	1
GB10503	6	yes	0	1	1
GB10503	7	yes	0	1	1
GB10503	Api_melli	no	0	1	1
GB10503	Bom_impat	yes	0	1	1
GB10503	Bom_terre	yes	0	1	1
GB10503	Eug_corda	yes	0	1	1
GB10503	Eul_nigri	yes	0	1	1
GB10503	Exo_robus	yes	0	1	1
GB10503	Frie_vari	yes	0	1	1
GB10503	Mega_rotu	yes	0.016916	0.896518	1
GB10503	Mel_quadr	yes	2e-06	0.998872	1
GB10509-RA	1	yes	0	1	1
GB10509-RA	2	yes	0	1	1
GB10509-RA	3	yes	5.43782	0.0197053	0.453694
GB10509-RA	6	yes	5.43783	0.0197051	0.453694
GB10509-RA	Api_flore	yes	0.440204	0.507024	1
GB10509-RA	Api_melli	yes	0	1	1
GB10509-RA	Bom_impat	no	0	1	1
GB10509-RA	Eug_corda	yes	0	1	1
GB10509-RA	Eul_nigri	yes	0	1	1
GB10509-RA	Mel_quadr	no	0	1	1
GB10510-RA	1	yes	0	1	1
GB10510-RA	3	yes	1.90579	0.167431	1
GB10510-RA	Api_flore	yes	0	1	1
GB10510-RA	Api_melli	yes	0	1	1
GB10510-RA	Bom_impat	no	1.90579	0.167431	1
GB10510-RA	Eug_corda	no	0	1	1
GB10512-RA	1	yes	0	1	1
GB10512-RA	3	yes	2.04969	0.152237	1
GB10512-RA	6	yes	0.457416	0.498834	1
GB10512-RA	Api_flore	yes	6.66015	0.00985924	0.267993
GB10512-RA	Api_melli	yes	0	1	1
GB10512-RA	Bom_impat	no	0	1	1
GB10512-RA	Eug_corda	no	0	1	1
GB10512-RA	Mel_quadr	no	4.96379	0.0258834	0.558334
GB10516-RA	1	yes	0	1	1
GB10516-RA	2	yes	0	1	1
GB10516-RA	3	yes	3.32187	0.068364	1
GB10516-RA	4	yes	0	1	1
GB10516-RA	5	yes	0	1	1
GB10516-RA	6	yes	3.12565	0.0770693	1
GB10516-RA	Api_flore	yes	0	1	1
GB10516-RA	Api_melli	yes	0	1	1
GB10516-RA	Bom_impat	yes	0	1	1
GB10516-RA	Bom_terre	yes	0	1	1
GB10516-RA	Eug_corda	yes	0	1	1
GB10516-RA	Eul_nigri	yes	0	1	1
GB10516-RA	Frie_vari	yes	0	1	1
GB10516-RA	Mel_quadr	yes	0.019666	0.888474	1
GB10521-RA	1	yes	0	1	1
GB10521-RA	2	yes	0	1	1
GB10521-RA	3	yes	1.6e-05	0.996808	1
GB10521-RA	5	yes	0	1	1
GB10521-RA	6	yes	0	1	1
GB10521-RA	Api_flore	yes	0	1	1
GB10521-RA	Api_melli	yes	0.001976	0.964544	1
GB10521-RA	Bom_impat	yes	9.20343	0.00241562	0.0865374
GB10521-RA	Bom_terre	yes	0	1	1
GB10521-RA	Eug_corda	yes	1e-05	0.997477	1
GB10521-RA	Eul_nigri	yes	0	1	1
GB10521-RA	Mega_rotu	yes	1.14111	0.285417	1
GB10521-RA	Mel_quadr	no	3.25513	0.0712003	1
GB10530-RA	1	yes	0	1	1
GB10530-RA	2	yes	0.029274	0.864148	1
GB10530-RA	3	yes	0	1	1
GB10530-RA	Api_flore	yes	0.431848	0.511084	1
GB10530-RA	Api_melli	yes	0	1	1
GB10530-RA	Eug_corda	yes	0	1	1
GB10530-RA	Eul_nigri	yes	43.9443	3.37854e-11	6.03025e-09
GB10530-RA	Exo_robus	yes	0	1	1
GB10530-RA	Mel_quadr	no	8.02734	0.00460764	0.146349
GB10532-RA	3	yes	8.56085	0.00343469	0.116427
GB10532-RA	Api_melli	no	0	1	1
GB10532-RA	Bom_impat	no	0.572498	0.449268	1
GB10532-RA	Eul_nigri	no	0	1	1
GB10532-RA	Mega_rotu	yes	0.80883	0.368466	1
GB10538-RA	3	yes	0	1	1
GB10538-RA	6	yes	0	1	1
GB10538-RA	Api_melli	no	0	1	1
GB10538-RA	Bom_impat	no	0	1	1
GB10538-RA	Eul_nigri	no	0	1	1
GB10538-RA	Exo_robus	yes	0	1	1
GB10538-RA	Mel_quadr	no	0	1	1
GB10550-RA	2	yes	0	1	1
GB10550-RA	3	yes	0	1	1
GB10550-RA	4	yes	0	1	1
GB10550-RA	6	yes	8.6e-05	0.992601	1
GB10550-RA	Api_melli	no	0	1	1
GB10550-RA	Bom_impat	no	0	1	1
GB10550-RA	Eug_corda	yes	0	1	1
GB10550-RA	Eul_nigri	yes	0	1	1
GB10550-RA	Frie_vari	yes	0	1	1
GB10550-RA	Mel_quadr	yes	0.69228	0.40539	1
GB10557-RA	2	yes	0.255872	0.61297	1
GB10557-RA	3	yes	6.03323	0.014039	0.353499
GB10557-RA	5	yes	6.03325	0.0140389	0.353499
GB10557-RA	Api_melli	no	0	1	1
GB10557-RA	Bom_impat	yes	0	1	1
GB10557-RA	Bom_terre	yes	35.1994	2.97615e-09	3.70531e-07
GB10557-RA	Eug_corda	yes	0	1	1
GB10557-RA	Eul_nigri	yes	7.13539	0.00755773	0.21776
GB10560-RA	1	no	0	1	1
GB10560-RA	5	yes	0	1	1
GB10560-RA	6	yes	0	1	1
GB10560-RA	Api_flore	yes	0	1	1
GB10560-RA	Api_melli	yes	0	1	1
GB10560-RA	Bom_impat	yes	0	1	1
GB10560-RA	Bom_terre	yes	0	1	1
GB10560-RA	Mel_quadr	no	0	1	1
GB10561-RA	2	yes	0	1	1
GB10561-RA	3	yes	0	1	1
GB10561-RA	Api_melli	no	0.000116	0.991407	1
GB10561-RA	Bom_impat	no	0	1	1
GB10561-RA	Eug_corda	yes	0	1	1
GB10561-RA	Eul_nigri	yes	0.155326	0.693497	1
GB10570-RA	3	yes	0	1	1
GB10570-RA	5	yes	0	1	1
GB10570-RA	6	yes	0	1	1
GB10570-RA	Api_melli	no	0	1	1
GB10570-RA	Bom_impat	yes	0	1	1
GB10570-RA	Bom_terre	yes	0.432474	0.510777	1
GB10570-RA	Eul_nigri	no	12.3466	0.00044179	0.0196266
GB10570-RA	Exo_robus	yes	0	1	1
GB10570-RA	Mel_quadr	no	47.2459	6.26155e-12	1.22611e-09
GB10572-RA	1	yes	0	1	1
GB10572-RA	3	yes	0.76993	0.380239	1
GB10572-RA	Api_flore	yes	0.2866	0.592408	1
GB10572-RA	Api_melli	yes	0	1	1
GB10572-RA	Bom_impat	no	0.274268	0.600483	1
GB10572-RA	Eul_nigri	no	0	1	1
GB10575-RA	3	yes	0	1	1
GB10575-RA	4	yes	0	1	1
GB10575-RA	Api_melli	no	0	1	1
GB10575-RA	Eug_corda	no	0	1	1
GB10575-RA	Frie_vari	yes	0	1	1
GB10575-RA	Mel_quadr	yes	0	1	1
GB10578-RA	1	yes	0	1	1
GB10578-RA	3	yes	0	1	1
GB10578-RA	6	yes	2e-06	0.998872	1
GB10578-RA	Api_flore	yes	0	1	1
GB10578-RA	Api_melli	yes	0	1	1
GB10578-RA	Bom_impat	no	0.097998	0.754245	1
GB10578-RA	Eug_corda	no	0	1	1
GB10578-RA	Mel_quadr	no	0.146768	0.701643	1
GB10587-RA	1	yes	0	1	1
GB10587-RA	3	yes	1.8e-05	0.996615	1
GB10587-RA	6	yes	1.10323	0.293558	1
GB10587-RA	Api_flore	yes	0	1	1
GB10587-RA	Api_melli	yes	0	1	1
GB10587-RA	Bom_terre	no	5.94435	0.0147645	0.367637
GB10587-RA	Eul_nigri	no	0	1	1
GB10587-RA	Mega_rotu	yes	0	1	1
GB10587-RA	Mel_quadr	no	0	1	1
GB10590-RA	1	yes	0	1	1
GB10590-RA	2	yes	0	1	1
GB10590-RA	3	yes	0	1	1
GB10590-RA	4	yes	0	1	1
GB10590-RA	6	yes	0	1	1
GB10590-RA	7	yes	0	1	1
GB10590-RA	Api_flore	yes	0	1	1
GB10590-RA	Api_melli	yes	0	1	1
GB10590-RA	Bom_impat	no	0	1	1
GB10590-RA	Eug_corda	yes	0	1	1
GB10590-RA	Eul_nigri	yes	0	1	1
GB10590-RA	Exo_robus	yes	0	1	1
GB10590-RA	Frie_vari	yes	0.980764	0.32201	1
GB10590-RA	Mega_rotu	yes	0	1	1
GB10590-RA	Mel_quadr	yes	0	1	1
GB10591-RA	1	no	0	1	1
GB10591-RA	5	yes	0	1	1
GB10591-RA	6	yes	0	1	1
GB10591-RA	Api_flore	yes	0	1	1
GB10591-RA	Api_melli	yes	0	1	1
GB10591-RA	Bom_impat	yes	2e-06	0.998872	1
GB10591-RA	Bom_terre	yes	0	1	1
GB10591-RA	Mel_quadr	no	14.7837	0.000120574	0.00628389
GB10598-RA	1	yes	0	1	1
GB10598-RA	2	yes	0	1	1
GB10598-RA	3	yes	0	1	1
GB10598-RA	4	yes	0	1	1
GB10598-RA	5	yes	1.78145	0.181972	1
GB10598-RA	6	yes	0	1	1
GB10598-RA	Api_flore	yes	0	1	1
GB10598-RA	Api_melli	yes	0	1	1
GB10598-RA	Bom_impat	yes	0	1	1
GB10598-RA	Bom_terre	yes	0	1	1
GB10598-RA	Eug_corda	yes	0	1	1
GB10598-RA	Eul_nigri	yes	0	1	1
GB10598-RA	Frie_vari	yes	0.242052	0.622728	1
GB10598-RA	Mel_quadr	yes	0	1	1
GB10604-RA	3	yes	0	1	1
GB10604-RA	5	yes	0	1	1
GB10604-RA	Api_melli	no	0	1	1
GB10604-RA	Bom_impat	yes	0	1	1
GB10604-RA	Bom_terre	yes	0	1	1
GB10604-RA	Eul_nigri	no	0	1	1
GB10605-RA	2	yes	0	1	1
GB10605-RA	Api_melli	no	0	1	1
GB10605-RA	Eug_corda	yes	11.4782	0.000704185	0.0298376
GB10605-RA	Eul_nigri	yes	0.002464	0.96041	1
GB10605-RA	Mega_rotu	yes	6.0348	0.0140265	0.353499
GB10607-RA	1	yes	0	1	1
GB10607-RA	2	yes	0	1	1
GB10607-RA	3	yes	0	1	1
GB10607-RA	Api_flore	yes	0	1	1
GB10607-RA	Api_melli	yes	0	1	1
GB10607-RA	Eug_corda	yes	27.2459	1.79153e-07	1.64243e-05
GB10607-RA	Eul_nigri	yes	11.8002	0.000592235	0.0257201
GB10607-RA	Mega_rotu	yes	15.1084	0.000101513	0.00545977
GB10607-RA	Mel_quadr	no	0	1	1
GB10608-RA	1	yes	0	1	1
GB10608-RA	2	yes	0	1	1
GB10608-RA	3	yes	0	1	1
GB10608-RA	5	yes	0	1	1
GB10608-RA	7	yes	0	1	1
GB10608-RA	Api_flore	yes	0	1	1
GB10608-RA	Api_melli	yes	0	1	1
GB10608-RA	Bom_impat	yes	0	1	1
GB10608-RA	Bom_terre	yes	0	1	1
GB10608-RA	Eug_corda	yes	0	1	1
GB10608-RA	Eul_nigri	yes	0	1	1
GB10608-RA	Exo_robus	yes	0.884952	0.346849	1
GB10608-RA	Mega_rotu	yes	1.89691	0.168425	1
GB10610-RA	1	yes	0	1	1
GB10610-RA	3	yes	0	1	1
GB10610-RA	6	yes	0	1	1
GB10610-RA	Api_flore	yes	0	1	1
GB10610-RA	Api_melli	yes	0	1	1
GB10610-RA	Bom_impat	no	0	1	1
GB10610-RA	Eul_nigri	no	0	1	1
GB10610-RA	Mel_quadr	no	0	1	1
GB10614-RA	3	yes	0	1	1
GB10614-RA	4	yes	2.29794	0.129546	1
GB10614-RA	5	yes	0	1	1
GB10614-RA	6	yes	0.542886	0.461239	1
GB10614-RA	Api_melli	no	0	1	1
GB10614-RA	Bom_impat	yes	0	1	1
GB10614-RA	Bom_terre	yes	0	1	1
GB10614-RA	Eug_corda	no	2.12761	0.144666	1
GB10614-RA	Frie_vari	yes	0	1	1
GB10614-RA	Mega_rotu	yes	7.8168	0.00517627	0.160527
GB10614-RA	Mel_quadr	yes	0.525174	0.468643	1
GB10626-RA	1	no	0	1	1
GB10626-RA	5	yes	1.10762	0.292599	1
GB10626-RA	6	yes	2e-06	0.998872	1
GB10626-RA	Api_flore	yes	0	1	1
GB10626-RA	Api_melli	yes	0	1	1
GB10626-RA	Bom_impat	yes	0.397192	0.528543	1
GB10626-RA	Bom_terre	yes	1.15285	0.282953	1
GB10626-RA	Mel_quadr	no	0.168334	0.681597	1
GB10631-RA	1	yes	0	1	1
GB10631-RA	2	yes	0	1	1
GB10631-RA	3	yes	0	1	1
GB10631-RA	5	yes	0	1	1
GB10631-RA	7	yes	2.85815	0.0909121	1
GB10631-RA	Api_flore	yes	0	1	1
GB10631-RA	Api_melli	yes	0	1	1
GB10631-RA	Bom_impat	yes	0	1	1
GB10631-RA	Bom_terre	yes	0	1	1
GB10631-RA	Eug_corda	yes	2e-06	0.998872	1
GB10631-RA	Eul_nigri	yes	2e-06	0.998872	1
GB10631-RA	Exo_robus	yes	0	1	1
GB10631-RA	Mega_rotu	yes	0	1	1
GB10632-RA	1	yes	0	1	1
GB10632-RA	2	yes	0	1	1
GB10632-RA	3	yes	0	1	1
GB10632-RA	5	yes	0	1	1
GB10632-RA	7	yes	0	1	1
GB10632-RA	Api_flore	yes	0	1	1
GB10632-RA	Api_melli	yes	0	1	1
GB10632-RA	Bom_impat	yes	0	1	1
GB10632-RA	Bom_terre	yes	0	1	1
GB10632-RA	Eug_corda	yes	0	1	1
GB10632-RA	Eul_nigri	yes	6.65202	0.00990434	0.268857
GB10632-RA	Exo_robus	yes	0	1	1
GB10632-RA	Mega_rotu	yes	0	1	1
GB10634-RA	1	yes	0	1	1
GB10634-RA	2	yes	0	1	1
GB10634-RA	3	yes	0	1	1
GB10634-RA	6	yes	0.001804	0.966121	1
GB10634-RA	Api_flore	yes	1.08204	0.298241	1
GB10634-RA	Api_melli	yes	0	1	1
GB10634-RA	Bom_impat	no	0	1	1
GB10634-RA	Eug_corda	yes	0	1	1
GB10634-RA	Eul_nigri	yes	0	1	1
GB10634-RA	Mel_quadr	no	5.9034	0.0151117	0.3726
GB10636-RA	1	yes	0.192476	0.660864	1
GB10636-RA	2	yes	0	1	1
GB10636-RA	3	yes	4e-06	0.998404	1
GB10636-RA	5	yes	0	1	1
GB10636-RA	Api_flore	yes	0	1	1
GB10636-RA	Api_melli	yes	0.1844	0.667619	1
GB10636-RA	Bom_impat	yes	0.001198	0.972389	1
GB10636-RA	Bom_terre	yes	0	1	1
GB10636-RA	Eug_corda	yes	0	1	1
GB10636-RA	Eul_nigri	yes	7.1885	0.00733722	0.212621
GB10637-RA	1	yes	0	1	1
GB10637-RA	2	yes	0	1	1
GB10637-RA	3	yes	0	1	1
GB10637-RA	4	yes	0	1	1
GB10637-RA	5	yes	0	1	1
GB10637-RA	6	yes	0	1	1
GB10637-RA	Api_flore	yes	0	1	1
GB10637-RA	Api_melli	yes	0	1	1
GB10637-RA	Bom_impat	yes	0	1	1
GB10637-RA	Bom_terre	yes	0	1	1
GB10637-RA	Eug_corda	yes	0	1	1
GB10637-RA	Eul_nigri	yes	0	1	1
GB10637-RA	Frie_vari	yes	5.42713	0.0198262	0.455958
GB10637-RA	Mel_quadr	yes	0	1	1
GB10644-RA	1	no	3.00433	0.0830423	1
GB10644-RA	4	yes	3.00433	0.0830423	1
GB10644-RA	Api_flore	yes	0	1	1
GB10644-RA	Api_melli	yes	0	1	1
GB10644-RA	Frie_vari	yes	0	1	1
GB10644-RA	Mel_quadr	yes	17.4461	2.95575e-05	0.00179022
GB10652-RA	1	yes	0	1	1
GB10652-RA	2	yes	0.381674	0.536709	1
GB10652-RA	Api_flore	yes	0	1	1
GB10652-RA	Api_melli	yes	0	1	1
GB10652-RA	Eug_corda	yes	3.29609	0.0694451	1
GB10652-RA	Eul_nigri	yes	2.14022	0.143481	1
GB10652-RA	Mega_rotu	yes	0	1	1
GB10667-RA	1	yes	0	1	1
GB10667-RA	3	yes	0	1	1
GB10667-RA	4	yes	0	1	1
GB10667-RA	6	yes	0	1	1
GB10667-RA	Api_flore	yes	21.8267	2.98423e-06	0.000218869
GB10667-RA	Api_melli	yes	0	1	1
GB10667-RA	Bom_impat	no	35.2735	2.86497e-09	3.58904e-07
GB10667-RA	Eug_corda	no	0.417298	0.518288	1
GB10667-RA	Frie_vari	yes	4.00374	0.0453995	0.83242
GB10667-RA	Mel_quadr	yes	32.7612	1.04204e-08	1.19571e-06
GB10669-RA	1	yes	0	1	1
GB10669-RA	2	yes	0	1	1
GB10669-RA	3	yes	0	1	1
GB10669-RA	4	yes	0	1	1
GB10669-RA	6	yes	0	1	1
GB10669-RA	7	yes	0	1	1
GB10669-RA	Api_flore	yes	0	1	1
GB10669-RA	Api_melli	yes	0	1	1
GB10669-RA	Bom_terre	no	0	1	1
GB10669-RA	Eug_corda	yes	0	1	1
GB10669-RA	Eul_nigri	yes	0	1	1
GB10669-RA	Exo_robus	yes	0	1	1
GB10669-RA	Frie_vari	yes	0	1	1
GB10669-RA	Mega_rotu	yes	0	1	1
GB10669-RA	Mel_quadr	yes	0	1	1
GB10685-RA	1	yes	0	1	1
GB10685-RA	2	yes	0	1	1
GB10685-RA	3	yes	0	1	1
GB10685-RA	5	yes	0	1	1
GB10685-RA	6	yes	0	1	1
GB10685-RA	7	yes	0	1	1
GB10685-RA	Api_flore	yes	0	1	1
GB10685-RA	Api_melli	yes	0	1	1
GB10685-RA	Bom_impat	yes	0	1	1
GB10685-RA	Bom_terre	yes	0	1	1
GB10685-RA	Eug_corda	yes	0	1	1
GB10685-RA	Eul_nigri	yes	0	1	1
GB10685-RA	Exo_robus	yes	16.6855	4.41168e-05	0.00254955
GB10685-RA	Mega_rotu	yes	0	1	1
GB10685-RA	Mel_quadr	no	0	1	1
GB10686-RA	2	yes	0	1	1
GB10686-RA	3	yes	0	1	1
GB10686-RA	5	yes	0	1	1
GB10686-RA	6	yes	0	1	1
GB10686-RA	Api_melli	no	0	1	1
GB10686-RA	Bom_impat	yes	0	1	1
GB10686-RA	Bom_terre	yes	0	1	1
GB10686-RA	Eug_corda	yes	0	1	1
GB10686-RA	Eul_nigri	yes	0	1	1
GB10686-RA	Mega_rotu	yes	2.17273	0.140476	1
GB10686-RA	Mel_quadr	no	0	1	1
GB10687-RA	2	yes	0	1	1
GB10687-RA	3	yes	0	1	1
GB10687-RA	Api_melli	no	0	1	1
GB10687-RA	Eug_corda	yes	0	1	1
GB10687-RA	Eul_nigri	yes	0	1	1
GB10687-RA	Exo_robus	yes	28.8671	7.75194e-08	7.51677e-06
GB10687-RA	Mega_rotu	yes	8.09405	0.00444109	0.142404
GB10690-RA	2	yes	0	1	1
GB10690-RA	3	yes	2e-06	0.998872	1
GB10690-RA	Api_melli	no	0	1	1
GB10690-RA	Eug_corda	yes	0	1	1
GB10690-RA	Eul_nigri	yes	0.017132	0.895863	1
GB10690-RA	Exo_robus	yes	0.115306	0.734182	1
GB10690-RA	Mel_quadr	no	24.6431	6.89925e-07	5.63364e-05
GB10691-RA	2	yes	0	1	1
GB10691-RA	3	yes	0	1	1
GB10691-RA	Api_melli	no	0	1	1
GB10691-RA	Eug_corda	yes	0.186434	0.665901	1
GB10691-RA	Eul_nigri	yes	0	1	1
GB10691-RA	Mel_quadr	no	0	1	1
GB10692-RA	3	yes	0	1	1
GB10692-RA	6	yes	0	1	1
GB10692-RA	Api_melli	no	0	1	1
GB10692-RA	Bom_impat	no	0	1	1
GB10692-RA	Eug_corda	no	0	1	1
GB10692-RA	Mega_rotu	yes	2.32638	0.127197	1
GB10692-RA	Mel_quadr	no	0	1	1
GB10695-RA	1	yes	0.786148	0.375267	1
GB10695-RA	3	yes	0	1	1
GB10695-RA	5	yes	0	1	1
GB10695-RA	Api_flore	yes	0	1	1
GB10695-RA	Api_melli	yes	0	1	1
GB10695-RA	Bom_impat	yes	0	1	1
GB10695-RA	Bom_terre	yes	0	1	1
GB10695-RA	Eul_nigri	no	0	1	1
GB10699-RA	1	yes	0	1	1
GB10699-RA	3	yes	0	1	1
GB10699-RA	Api_flore	yes	0	1	1
GB10699-RA	Api_melli	yes	0	1	1
GB10699-RA	Bom_impat	no	0.459594	0.497814	1
GB10699-RA	Eug_corda	no	0	1	1
GB10699-RA	Mega_rotu	yes	0	1	1
GB10704-RA	1	yes	3.07885	0.0793168	1
GB10704-RA	2	yes	0	1	1
GB10704-RA	3	yes	0	1	1
GB10704-RA	Api_flore	yes	0.00538	0.941529	1
GB10704-RA	Api_melli	yes	0	1	1
GB10704-RA	Bom_impat	no	0	1	1
GB10704-RA	Eug_corda	yes	0	1	1
GB10704-RA	Eul_nigri	yes	0	1	1
GB10710-RA	1	yes	0	1	1
GB10710-RA	3	yes	0	1	1
GB10710-RA	6	yes	0	1	1
GB10710-RA	7	yes	0.052502	0.818765	1
GB10710-RA	Api_flore	yes	0	1	1
GB10710-RA	Api_melli	yes	0	1	1
GB10710-RA	Bom_impat	no	0	1	1
GB10710-RA	Eul_nigri	no	0	1	1
GB10710-RA	Exo_robus	yes	7.88594	0.00498206	0.155979
GB10710-RA	Mega_rotu	yes	0	1	1
GB10710-RA	Mel_quadr	no	0	1	1
GB10711-RA	1	yes	0	1	1
GB10711-RA	3	yes	0	1	1
GB10711-RA	6	yes	0	1	1
GB10711-RA	Api_flore	yes	0	1	1
GB10711-RA	Api_melli	yes	0	1	1
GB10711-RA	Bom_impat	no	4.85297	0.0275986	0.582166
GB10711-RA	Eug_corda	no	0	1	1
GB10711-RA	Mel_quadr	no	0	1	1
GB10720-RA	1	yes	0	1	1
GB10720-RA	2	yes	0.20191	0.653184	1
GB10720-RA	3	yes	0	1	1
GB10720-RA	4	yes	0	1	1
GB10720-RA	6	yes	0.012304	0.911677	1
GB10720-RA	Api_flore	yes	0	1	1
GB10720-RA	Api_melli	yes	0	1	1
GB10720-RA	Bom_impat	no	0	1	1
GB10720-RA	Eug_corda	yes	0	1	1
GB10720-RA	Eul_nigri	yes	0	1	1
GB10720-RA	Frie_vari	yes	0	1	1
GB10720-RA	Mega_rotu	yes	0	1	1
GB10720-RA	Mel_quadr	yes	0	1	1
GB10726-RA	2	yes	0	1	1
GB10726-RA	3	yes	0	1	1
GB10726-RA	6	yes	0	1	1
GB10726-RA	Api_melli	no	0.56178	0.453544	1
GB10726-RA	Bom_impat	no	0.16414	0.685373	1
GB10726-RA	Eug_corda	yes	0	1	1
GB10726-RA	Eul_nigri	yes	0	1	1
GB10726-RA	Mel_quadr	no	0	1	1
GB10739-RA	2	yes	0	1	1
GB10739-RA	3	yes	0	1	1
GB10739-RA	Api_melli	no	0.00039	0.984244	1
GB10739-RA	Bom_impat	no	8.36754	0.00381982	0.127132
GB10739-RA	Eug_corda	yes	0	1	1
GB10739-RA	Eul_nigri	yes	0	1	1
GB10739-RA	Exo_robus	yes	0	1	1
GB10740-RA	6	yes	0	1	1
GB10740-RA	Api_melli	no	0.049614	0.823736	1
GB10740-RA	Bom_impat	no	0	1	1
GB10740-RA	Exo_robus	yes	2.43929	0.11833	1
GB10740-RA	Frie_vari	no	0	1	1
GB10745-RA	1	yes	0	1	1
GB10745-RA	2	yes	0	1	1
GB10745-RA	3	yes	0	1	1
GB10745-RA	Api_flore	yes	0	1	1
GB10745-RA	Api_melli	yes	0	1	1
GB10745-RA	Eug_corda	yes	0	1	1
GB10745-RA	Eul_nigri	yes	0	1	1
GB10745-RA	Frie_vari	no	0.021238	0.884132	1
GB10745-RA	Mega_rotu	yes	0	1	1
GB10748-RA	1	yes	0	1	1
GB10748-RA	2	yes	0	1	1
GB10748-RA	3	yes	0	1	1
GB10748-RA	Api_flore	yes	0	1	1
GB10748-RA	Api_melli	yes	0	1	1
GB10748-RA	Eug_corda	yes	0	1	1
GB10748-RA	Eul_nigri	yes	0	1	1
GB10748-RA	Mega_rotu	yes	0	1	1
GB10748-RA	Mel_quadr	no	18.3108	1.87645e-05	0.00116093
GB10755-RA	5	yes	0.001674	0.967364	1
GB10755-RA	6	yes	0	1	1
GB10755-RA	Api_melli	no	0	1	1
GB10755-RA	Bom_impat	yes	0	1	1
GB10755-RA	Bom_terre	yes	0	1	1
GB10755-RA	Mel_quadr	no	0	1	1
GB10757-RA	2	yes	5.07126	0.0243257	0.535617
GB10757-RA	3	yes	0	1	1
GB10757-RA	Api_melli	no	0	1	1
GB10757-RA	Bom_impat	no	8.36176	0.00383199	0.127327
GB10757-RA	Eug_corda	yes	0	1	1
GB10757-RA	Eul_nigri	yes	0	1	1
GB10757-RA	Exo_robus	yes	2.86223	0.0906817	1
GB10769-RA	2	yes	0.316026	0.574006	1
GB10769-RA	3	yes	0	1	1
GB10769-RA	4	yes	0	1	1
GB10769-RA	5	yes	0	1	1
GB10769-RA	6	yes	0	1	1
GB10769-RA	Api_melli	no	0	1	1
GB10769-RA	Bom_impat	yes	0	1	1
GB10769-RA	Bom_terre	yes	0	1	1
GB10769-RA	Eug_corda	yes	0	1	1
GB10769-RA	Eul_nigri	yes	4.37717	0.0364235	0.716009
GB10769-RA	Frie_vari	yes	0	1	1
GB10769-RA	Mel_quadr	yes	2.54434	0.11069	1
GB10770-RA	1	yes	0.012078	0.912489	1
GB10770-RA	Api_flore	yes	0	1	1
GB10770-RA	Api_melli	yes	0	1	1
GB10770-RA	Eug_corda	no	0	1	1
GB10770-RA	Mega_rotu	yes	0	1	1
GB10771-RA	2	yes	4.61642	0.0316672	0.644513
GB10771-RA	3	yes	0	1	1
GB10771-RA	5	yes	0	1	1
GB10771-RA	6	yes	0	1	1
GB10771-RA	Api_melli	no	0.915298	0.338713	1
GB10771-RA	Bom_impat	yes	0	1	1
GB10771-RA	Bom_terre	yes	0	1	1
GB10771-RA	Eug_corda	yes	0	1	1
GB10771-RA	Eul_nigri	yes	0.001812	0.966046	1
GB10771-RA	Mel_quadr	no	2.22433	0.135851	1
GB10775-RA	1	yes	0	1	1
GB10775-RA	3	yes	0	1	1
GB10775-RA	5	yes	0	1	1
GB10775-RA	6	yes	0	1	1
GB10775-RA	7	yes	0.036462	0.848565	1
GB10775-RA	Api_flore	yes	0	1	1
GB10775-RA	Api_melli	yes	0	1	1
GB10775-RA	Bom_impat	yes	0	1	1
GB10775-RA	Bom_terre	yes	0	1	1
GB10775-RA	Eug_corda	no	0	1	1
GB10775-RA	Exo_robus	yes	0	1	1
GB10775-RA	Frie_vari	no	0	1	1
GB10775-RA	Mega_rotu	yes	0.60545	0.436506	1
GB10776-RA	3	yes	0.10548	0.74535	1
GB10776-RA	4	yes	0	1	1
GB10776-RA	5	yes	0	1	1
GB10776-RA	6	yes	0	1	1
GB10776-RA	7	yes	0	1	1
GB10776-RA	Api_melli	no	0	1	1
GB10776-RA	Bom_impat	yes	0	1	1
GB10776-RA	Bom_terre	yes	0	1	1
GB10776-RA	Eug_corda	no	0	1	1
GB10776-RA	Exo_robus	yes	1.25108	0.263347	1
GB10776-RA	Frie_vari	yes	0	1	1
GB10776-RA	Mega_rotu	yes	0	1	1
GB10776-RA	Mel_quadr	yes	0	1	1
GB10777-RA	1	yes	3.18604	0.0742696	1
GB10777-RA	2	yes	0	1	1
GB10777-RA	3	yes	0	1	1
GB10777-RA	5	yes	0	1	1
GB10777-RA	7	yes	5.30048	0.0213195	0.484227
GB10777-RA	Api_flore	yes	0	1	1
GB10777-RA	Api_melli	yes	0	1	1
GB10777-RA	Bom_impat	yes	44.7717	2.21403e-11	4.05952e-09
GB10777-RA	Bom_terre	yes	0.17262	0.677794	1
GB10777-RA	Eug_corda	yes	0	1	1
GB10777-RA	Eul_nigri	yes	0	1	1
GB10777-RA	Exo_robus	yes	2.41962	0.119824	1
GB10777-RA	Mega_rotu	yes	0	1	1
GB10781-RA	6	yes	0	1	1
GB10781-RA	Api_melli	no	0	1	1
GB10781-RA	Bom_impat	no	0	1	1
GB10781-RA	Frie_vari	no	0	1	1
GB10781-RA	Mega_rotu	yes	0	1	1
GB10784-RA	1	yes	0	1	1
GB10784-RA	3	yes	0	1	1
GB10784-RA	Api_flore	yes	0	1	1
GB10784-RA	Api_melli	yes	0	1	1
GB10784-RA	Bom_impat	no	0	1	1
GB10784-RA	Eul_nigri	no	0	1	1
GB10784-RA	Mega_rotu	yes	0	1	1
GB10785-RA	1	yes	0	1	1
GB10785-RA	3	yes	0	1	1
GB10785-RA	Api_flore	yes	0.118	0.731214	1
GB10785-RA	Api_melli	yes	0	1	1
GB10785-RA	Bom_impat	no	0	1	1
GB10785-RA	Eul_nigri	no	0	1	1
GB10785-RA	Exo_robus	yes	0	1	1
GB10786-RA	1	yes	0	1	1
GB10786-RA	2	yes	0	1	1
GB10786-RA	3	yes	6e-06	0.998046	1
GB10786-RA	5	yes	0	1	1
GB10786-RA	7	yes	0	1	1
GB10786-RA	Api_flore	yes	0	1	1
GB10786-RA	Api_melli	yes	0	1	1
GB10786-RA	Bom_impat	yes	0	1	1
GB10786-RA	Bom_terre	yes	0	1	1
GB10786-RA	Eug_corda	yes	0	1	1
GB10786-RA	Eul_nigri	yes	0	1	1
GB10786-RA	Exo_robus	yes	0.84214	0.358785	1
GB10786-RA	Mega_rotu	yes	0	1	1
GB10789-RA	1	no	0	1	1
GB10789-RA	Api_flore	yes	0	1	1
GB10789-RA	Api_melli	yes	0	1	1
GB10789-RA	Bom_impat	no	10.7239	0.00105761	0.0421561
GB10789-RA	Mega_rotu	yes	0	1	1
GB10796-RA	2	yes	0	1	1
GB10796-RA	3	yes	0	1	1
GB10796-RA	7	yes	4e-06	0.998404	1
GB10796-RA	Api_melli	no	0	1	1
GB10796-RA	Bom_impat	no	0	1	1
GB10796-RA	Eug_corda	yes	0	1	1
GB10796-RA	Eul_nigri	yes	0	1	1
GB10796-RA	Exo_robus	yes	0	1	1
GB10796-RA	Mega_rotu	yes	0	1	1
GB10797-RA	2	yes	0	1	1
GB10797-RA	3	yes	0.320106	0.571544	1
GB10797-RA	Api_melli	no	0.263912	0.607445	1
GB10797-RA	Bom_impat	no	0.320104	0.571545	1
GB10797-RA	Eug_corda	yes	0	1	1
GB10797-RA	Eul_nigri	yes	0	1	1
GB10800-RA	2	yes	3.8e-05	0.995082	1
GB10800-RA	3	yes	0	1	1
GB10800-RA	5	yes	0	1	1
GB10800-RA	Api_melli	no	0.43548	0.509312	1
GB10800-RA	Bom_impat	yes	0	1	1
GB10800-RA	Bom_terre	yes	0	1	1
GB10800-RA	Eug_corda	yes	0	1	1
GB10800-RA	Eul_nigri	yes	0	1	1
GB10800-RA	Exo_robus	yes	2.74482	0.0975703	1
GB10803-RA	2	yes	0	1	1
GB10803-RA	3	yes	0	1	1
GB10803-RA	Api_melli	no	0	1	1
GB10803-RA	Bom_terre	no	0	1	1
GB10803-RA	Eug_corda	yes	2.64437	0.103917	1
GB10803-RA	Eul_nigri	yes	0	1	1
GB10803-RA	Mega_rotu	yes	0	1	1
GB10806-RA	2	yes	0.007754	0.929832	1
GB10806-RA	3	yes	0	1	1
GB10806-RA	Api_melli	no	0	1	1
GB10806-RA	Bom_terre	no	0	1	1
GB10806-RA	Eug_corda	yes	0	1	1
GB10806-RA	Eul_nigri	yes	0	1	1
GB10806-RA	Mega_rotu	yes	0	1	1
GB10807-RA	1	no	0	1	1
GB10807-RA	6	yes	0	1	1
GB10807-RA	7	yes	0	1	1
GB10807-RA	Api_flore	yes	0	1	1
GB10807-RA	Api_melli	yes	0	1	1
GB10807-RA	Bom_terre	no	0	1	1
GB10807-RA	Exo_robus	yes	4.23982	0.0394864	0.756316
GB10807-RA	Mega_rotu	yes	0	1	1
GB10807-RA	Mel_quadr	no	0	1	1
GB10809-RA	1	no	2.14539	0.142998	1
GB10809-RA	Api_flore	yes	0	1	1
GB10809-RA	Api_melli	yes	9e-05	0.992431	1
GB10809-RA	Bom_impat	no	0	1	1
GB10809-RA	Mega_rotu	yes	0	1	1
GB10813-RA	2	yes	0	1	1
GB10813-RA	3	yes	0	1	1
GB10813-RA	Api_melli	no	0	1	1
GB10813-RA	Bom_impat	no	0	1	1
GB10813-RA	Eug_corda	yes	0	1	1
GB10813-RA	Eul_nigri	yes	3.54336	0.0597843	1
GB10815-RA	6	yes	0	1	1
GB10815-RA	Api_melli	no	0	1	1
GB10815-RA	Bom_impat	no	0.91667	0.338351	1
GB10815-RA	Mega_rotu	yes	0	1	1
GB10815-RA	Mel_quadr	no	0	1	1
GB10818-RA	3	yes	0.35712	0.55011	1
GB10818-RA	7	yes	0	1	1
GB10818-RA	Api_melli	no	0	1	1
GB10818-RA	Bom_impat	no	0.017158	0.895784	1
GB10818-RA	Eul_nigri	no	0	1	1
GB10818-RA	Exo_robus	yes	0	1	1
GB10818-RA	Mega_rotu	yes	0	1	1
GB10826-RA	2	yes	0	1	1
GB10826-RA	3	yes	0	1	1
GB10826-RA	6	yes	0	1	1
GB10826-RA	Api_melli	no	0	1	1
GB10826-RA	Bom_impat	no	0	1	1
GB10826-RA	Eug_corda	yes	0	1	1
GB10826-RA	Eul_nigri	yes	0	1	1
GB10826-RA	Mega_rotu	yes	0	1	1
GB10826-RA	Mel_quadr	no	0	1	1
GB10827-RA	2	yes	0	1	1
GB10827-RA	3	yes	0	1	1
GB10827-RA	Api_melli	no	0	1	1
GB10827-RA	Bom_impat	no	0	1	1
GB10827-RA	Eug_corda	yes	0	1	1
GB10827-RA	Eul_nigri	yes	0	1	1
GB10827-RA	Mega_rotu	yes	3.14631	0.076099	1
GB10828-RA	2	yes	0	1	1
GB10828-RA	3	yes	0.020624	0.885808	1
GB10828-RA	Api_melli	no	0	1	1
GB10828-RA	Eug_corda	yes	0	1	1
GB10828-RA	Eul_nigri	yes	0	1	1
GB10828-RA	Mega_rotu	yes	0.04252	0.836632	1
GB10828-RA	Mel_quadr	no	24.4062	7.80187e-07	6.345e-05
GB10830-RA	1	yes	1.49031	0.222168	1
GB10830-RA	2	yes	0.08611	0.769182	1
GB10830-RA	3	yes	0	1	1
GB10830-RA	Api_flore	yes	0	1	1
GB10830-RA	Api_melli	yes	0	1	1
GB10830-RA	Bom_impat	no	0.000462	0.982851	1
GB10830-RA	Eug_corda	yes	0	1	1
GB10830-RA	Eul_nigri	yes	2.58887	0.107617	1
GB10832-RA	1	yes	0	1	1
GB10832-RA	2	yes	0.455156	0.499897	1
GB10832-RA	3	yes	0	1	1
GB10832-RA	5	yes	0	1	1
GB10832-RA	6	yes	0	1	1
GB10832-RA	7	yes	0	1	1
GB10832-RA	Api_flore	yes	0	1	1
GB10832-RA	Api_melli	yes	0	1	1
GB10832-RA	Bom_impat	yes	0	1	1
GB10832-RA	Bom_terre	yes	0.455174	0.499888	1
GB10832-RA	Eug_corda	yes	0	1	1
GB10832-RA	Eul_nigri	yes	2.71271	0.0995519	1
GB10832-RA	Exo_robus	yes	0	1	1
GB10832-RA	Mega_rotu	yes	0	1	1
GB10832-RA	Mel_quadr	no	0	1	1
GB10833	2	yes	0	1	1
GB10833	3	yes	0	1	1
GB10833	7	yes	0	1	1
GB10833	Api_melli	no	0.580056	0.44629	1
GB10833	Bom_impat	no	0.120268	0.728744	1
GB10833	Eug_corda	yes	0	1	1
GB10833	Eul_nigri	yes	0	1	1
GB10833	Exo_robus	yes	1.9418	0.163473	1
GB10833	Mega_rotu	yes	0	1	1
GB10834-RA	3	yes	0	1	1
GB10834-RA	Api_melli	no	0.279486	0.597038	1
GB10834-RA	Eul_nigri	no	0	1	1
GB10834-RA	Exo_robus	yes	0	1	1
GB10834-RA	Mega_rotu	yes	0	1	1
GB10836-RA	1	yes	0.183526	0.66836	1
GB10836-RA	2	yes	0	1	1
GB10836-RA	3	yes	0	1	1
GB10836-RA	Api_flore	yes	0	1	1
GB10836-RA	Api_melli	yes	0	1	1
GB10836-RA	Bom_impat	no	1.05487	0.304388	1
GB10836-RA	Eug_corda	yes	2.12447	0.144963	1
GB10836-RA	Eul_nigri	yes	0	1	1
GB10838-RA	1	yes	0	1	1
GB10838-RA	2	yes	0	1	1
GB10838-RA	3	yes	0.012636	0.910498	1
GB10838-RA	6	yes	0	1	1
GB10838-RA	Api_flore	yes	0	1	1
GB10838-RA	Api_melli	yes	0	1	1
GB10838-RA	Bom_impat	no	0	1	1
GB10838-RA	Eug_corda	yes	0	1	1
GB10838-RA	Eul_nigri	yes	0	1	1
GB10838-RA	Mega_rotu	yes	0	1	1
GB10838-RA	Mel_quadr	no	0	1	1
GB10845-RA	2	yes	0	1	1
GB10845-RA	3	yes	0.186306	0.666009	1
GB10845-RA	7	yes	0	1	1
GB10845-RA	Api_melli	no	0	1	1
GB10845-RA	Bom_impat	no	0	1	1
GB10845-RA	Eug_corda	yes	0	1	1
GB10845-RA	Eul_nigri	yes	0	1	1
GB10845-RA	Exo_robus	yes	0	1	1
GB10845-RA	Mega_rotu	yes	0	1	1
GB10850-RA	2	yes	4.66616	0.0307627	0.631826
GB10850-RA	3	yes	0	1	1
GB10850-RA	Api_melli	no	0	1	1
GB10850-RA	Bom_impat	no	0	1	1
GB10850-RA	Eug_corda	yes	0	1	1
GB10850-RA	Eul_nigri	yes	17.1213	3.50674e-05	0.00207412
GB10850-RA	Mega_rotu	yes	7.71736	0.00546923	0.167643
GB10851-RA	2	yes	0	1	1
GB10851-RA	3	yes	2.71606	0.0993431	1
GB10851-RA	Api_melli	no	0	1	1
GB10851-RA	Bom_impat	no	2.51971	0.112431	1
GB10851-RA	Eug_corda	yes	0	1	1
GB10851-RA	Eul_nigri	yes	0	1	1
GB10852-RA	1	yes	0	1	1
GB10852-RA	3	yes	2.88522	0.0893958	1
GB10852-RA	Api_flore	yes	0	1	1
GB10852-RA	Api_melli	yes	0	1	1
GB10852-RA	Bom_terre	no	0	1	1
GB10852-RA	Eul_nigri	no	0.864904	0.35237	1
GB10853-RA	2	yes	0	1	1
GB10853-RA	3	yes	0	1	1
GB10853-RA	Api_melli	no	4.12844	0.0421683	0.791155
GB10853-RA	Bom_impat	no	0	1	1
GB10853-RA	Eug_corda	yes	0	1	1
GB10853-RA	Eul_nigri	yes	0	1	1
GB10856-RA	1	yes	0	1	1
GB10856-RA	2	yes	0	1	1
GB10856-RA	3	yes	0.319356	0.571995	1
GB10856-RA	Api_flore	yes	0	1	1
GB10856-RA	Api_melli	yes	0	1	1
GB10856-RA	Eug_corda	yes	0	1	1
GB10856-RA	Eul_nigri	yes	0	1	1
GB10856-RA	Mel_quadr	no	0.624666	0.429319	1
GB10859-RA	1	yes	0	1	1
GB10859-RA	2	yes	0	1	1
GB10859-RA	3	yes	0	1	1
GB10859-RA	4	yes	0	1	1
GB10859-RA	6	yes	4e-06	0.998404	1
GB10859-RA	Api_flore	yes	0	1	1
GB10859-RA	Api_melli	yes	0	1	1
GB10859-RA	Bom_terre	no	0	1	1
GB10859-RA	Eug_corda	yes	0	1	1
GB10859-RA	Eul_nigri	yes	1.692	0.193337	1
GB10859-RA	Frie_vari	yes	0	1	1
GB10859-RA	Mel_quadr	yes	0.030844	0.860589	1
GB10860-RA	1	no	0	1	1
GB10860-RA	5	yes	0	1	1
GB10860-RA	Api_flore	yes	0	1	1
GB10860-RA	Api_melli	yes	0	1	1
GB10860-RA	Bom_impat	yes	16.01	6.30099e-05	0.00353996
GB10860-RA	Bom_terre	yes	0	1	1
GB10861-RA	1	no	0	1	1
GB10861-RA	4	yes	0	1	1
GB10861-RA	6	yes	0	1	1
GB10861-RA	7	yes	3.41813	0.0644841	1
GB10861-RA	Api_flore	yes	0	1	1
GB10861-RA	Api_melli	yes	0	1	1
GB10861-RA	Bom_terre	no	0	1	1
GB10861-RA	Exo_robus	yes	0.741402	0.389212	1
GB10861-RA	Frie_vari	yes	0	1	1
GB10861-RA	Mega_rotu	yes	0	1	1
GB10861-RA	Mel_quadr	yes	0	1	1
GB10870-RA	1	yes	0	1	1
GB10870-RA	2	yes	0	1	1
GB10870-RA	Api_flore	yes	0	1	1
GB10870-RA	Api_melli	yes	0	1	1
GB10870-RA	Eug_corda	yes	19.013	1.29829e-05	0.000826034
GB10870-RA	Eul_nigri	yes	3.22419	0.0725578	1
GB10873-RA	1	yes	0	1	1
GB10873-RA	2	yes	0	1	1
GB10873-RA	3	yes	4e-06	0.998404	1
GB10873-RA	6	yes	0	1	1
GB10873-RA	Api_flore	yes	0	1	1
GB10873-RA	Api_melli	yes	0	1	1
GB10873-RA	Bom_terre	no	5.88858	0.0152394	0.374377
GB10873-RA	Eug_corda	yes	8.07819	0.00448011	0.143339
GB10873-RA	Eul_nigri	yes	0	1	1
GB10873-RA	Mega_rotu	yes	0	1	1
GB10873-RA	Mel_quadr	no	0	1	1
GB10884-RA	1	yes	0	1	1
GB10884-RA	3	yes	0	1	1
GB10884-RA	6	yes	0	1	1
GB10884-RA	Api_flore	yes	4.92878	0.026413	0.565523
GB10884-RA	Api_melli	yes	0	1	1
GB10884-RA	Bom_impat	no	0	1	1
GB10884-RA	Eug_corda	no	0	1	1
GB10884-RA	Mel_quadr	no	0	1	1
GB10888-RA	3	yes	0	1	1
GB10888-RA	5	yes	8.81228	0.00299211	0.103512
GB10888-RA	Api_melli	no	0	1	1
GB10888-RA	Bom_impat	yes	0	1	1
GB10888-RA	Bom_terre	yes	0	1	1
GB10888-RA	Eug_corda	no	0	1	1
GB10888-RA	Exo_robus	yes	0.16804	0.68186	1
GB10889-RA	2	yes	1.60807	0.204763	1
GB10889-RA	3	yes	0	1	1
GB10889-RA	4	yes	0	1	1
GB10889-RA	5	yes	0	1	1
GB10889-RA	6	yes	0	1	1
GB10889-RA	Api_melli	no	0	1	1
GB10889-RA	Bom_impat	yes	0	1	1
GB10889-RA	Bom_terre	yes	0	1	1
GB10889-RA	Eug_corda	yes	0	1	1
GB10889-RA	Eul_nigri	yes	0	1	1
GB10889-RA	Frie_vari	yes	0	1	1
GB10889-RA	Mel_quadr	yes	0	1	1
GB10896-RA	2	yes	0	1	1
GB10896-RA	3	yes	0	1	1
GB10896-RA	Api_melli	no	0	1	1
GB10896-RA	Eug_corda	yes	0	1	1
GB10896-RA	Eul_nigri	yes	0	1	1
GB10896-RA	Exo_robus	yes	0	1	1
GB10896-RA	Mel_quadr	no	0.13789	0.710388	1
GB10898-RA	2	yes	0	1	1
GB10898-RA	Api_melli	no	0	1	1
GB10898-RA	Eug_corda	yes	0	1	1
GB10898-RA	Eul_nigri	yes	0.246166	0.619788	1
GB10898-RA	Exo_robus	yes	0	1	1
GB10903-RA	2	yes	0	1	1
GB10903-RA	3	yes	0	1	1
GB10903-RA	4	yes	0	1	1
GB10903-RA	5	yes	0.781292	0.376746	1
GB10903-RA	6	yes	0	1	1
GB10903-RA	Api_melli	no	0	1	1
GB10903-RA	Bom_impat	yes	0	1	1
GB10903-RA	Bom_terre	yes	0	1	1
GB10903-RA	Eug_corda	yes	0	1	1
GB10903-RA	Eul_nigri	yes	0	1	1
GB10903-RA	Exo_robus	yes	0	1	1
GB10903-RA	Frie_vari	yes	0	1	1
GB10903-RA	Mel_quadr	yes	0	1	1
GB10906-RA	1	yes	0	1	1
GB10906-RA	3	yes	1.49552	0.221363	1
GB10906-RA	Api_flore	yes	0	1	1
GB10906-RA	Api_melli	yes	0	1	1
GB10906-RA	Bom_impat	no	1.54101	0.214467	1
GB10906-RA	Eul_nigri	no	0	1	1
GB10913-RA	1	yes	0	1	1
GB10913-RA	2	yes	0	1	1
GB10913-RA	3	yes	0	1	1
GB10913-RA	5	yes	0	1	1
GB10913-RA	6	yes	0	1	1
GB10913-RA	7	yes	0	1	1
GB10913-RA	Api_flore	yes	0	1	1
GB10913-RA	Api_melli	yes	0	1	1
GB10913-RA	Bom_impat	yes	0	1	1
GB10913-RA	Bom_terre	yes	0	1	1
GB10913-RA	Eug_corda	yes	0	1	1
GB10913-RA	Eul_nigri	yes	0	1	1
GB10913-RA	Exo_robus	yes	0	1	1
GB10913-RA	Frie_vari	no	0	1	1
GB10913-RA	Mega_rotu	yes	0	1	1
GB10914-RA	1	yes	0	1	1
GB10914-RA	2	yes	1.93003	0.164755	1
GB10914-RA	3	yes	0	1	1
GB10914-RA	Api_flore	yes	33.6245	6.68455e-09	7.88425e-07
GB10914-RA	Api_melli	yes	0	1	1
GB10914-RA	Bom_impat	no	0	1	1
GB10914-RA	Eug_corda	yes	0	1	1
GB10914-RA	Eul_nigri	yes	0	1	1
GB10922-RA	2	yes	0.572904	0.449107	1
GB10922-RA	3	yes	0	1	1
GB10922-RA	Api_melli	no	0	1	1
GB10922-RA	Bom_impat	no	0	1	1
GB10922-RA	Eug_corda	yes	0.720136	0.396099	1
GB10922-RA	Eul_nigri	yes	0	1	1
GB10923-RA	2	yes	0	1	1
GB10923-RA	3	yes	1.99279	0.158049	1
GB10923-RA	Api_melli	no	0	1	1
GB10923-RA	Eug_corda	yes	0	1	1
GB10923-RA	Eul_nigri	yes	0	1	1
GB10923-RA	Frie_vari	no	0.42073	0.516573	1
GB10926-RA	3	yes	0.046328	0.829581	1
GB10926-RA	5	yes	0	1	1
GB10926-RA	6	yes	0	1	1
GB10926-RA	7	yes	0	1	1
GB10926-RA	Api_melli	no	0	1	1
GB10926-RA	Bom_impat	yes	0	1	1
GB10926-RA	Bom_terre	yes	0	1	1
GB10926-RA	Eug_corda	no	0	1	1
GB10926-RA	Exo_robus	yes	0	1	1
GB10926-RA	Frie_vari	no	0	1	1
GB10926-RA	Mega_rotu	yes	0	1	1
GB10931-RA	1	yes	0	1	1
GB10931-RA	2	yes	0	1	1
GB10931-RA	3	yes	0	1	1
GB10931-RA	5	yes	0	1	1
GB10931-RA	Api_flore	yes	0	1	1
GB10931-RA	Api_melli	yes	0	1	1
GB10931-RA	Bom_impat	yes	0.24032	0.623975	1
GB10931-RA	Bom_terre	yes	0	1	1
GB10931-RA	Eug_corda	yes	0.171728	0.678581	1
GB10931-RA	Eul_nigri	yes	0	1	1
GB10931-RA	Exo_robus	yes	0	1	1
GB10936-RA	2	yes	0	1	1
GB10936-RA	3	yes	0	1	1
GB10936-RA	Api_melli	no	0	1	1
GB10936-RA	Bom_impat	no	8e-06	0.997743	1
GB10936-RA	Eug_corda	yes	3.54392	0.0597641	1
GB10936-RA	Eul_nigri	yes	14.0315	0.000179773	0.0090195
GB10937-RA	3	yes	1.05353	0.304696	1
GB10937-RA	4	yes	0	1	1
GB10937-RA	6	yes	1.05352	0.304697	1
GB10937-RA	Api_melli	no	13.0163	0.000308798	0.0145858
GB10937-RA	Bom_terre	no	0	1	1
GB10937-RA	Eug_corda	no	18.4344	1.75856e-05	0.0010947
GB10937-RA	Frie_vari	yes	0	1	1
GB10937-RA	Mel_quadr	yes	0	1	1
GB10939-RA	3	yes	0	1	1
GB10939-RA	4	yes	0	1	1
GB10939-RA	6	yes	0	1	1
[truncated: 18,170 more rows]

## Sheet: S3 results 12 droso
Group	Branch	Comparable?	ΔlnL	p-value	FDR
FBgn0000018	1	yes	0	1	1
FBgn0000018	2	yes	0.625964	0.42884	1
FBgn0000018	3	yes	0.116428	0.732941	1
FBgn0000018	4	yes	2.52799	0.111843	0.826218
FBgn0000018	5	yes	0	1	1
FBgn0000018	7	no	10.6622	0.00109345	0.0543185
FBgn0000018	9	yes	3.06722	0.0798862	0.685168
FBgn0000018	dana	yes	11.2853	0.000781228	0.0436491
FBgn0000018	dere	yes	1.83138	0.175965	1
FBgn0000018	dgri	yes	9.44393	0.0021185	0.0843387
FBgn0000018	dmel	yes	0	1	1
FBgn0000018	dmoj	yes	0	1	1
FBgn0000018	dper	no	1.35564	0.244294	1
FBgn0000018	dsec	yes	0	1	1
FBgn0000018	dsim	yes	3.45447	0.0630809	0.600499
FBgn0000018	dvir	yes	0	1	1
FBgn0000018	dyak	yes	0	1	1
FBgn0000032	1	yes	0	1	1
FBgn0000032	2	yes	2.74389	0.0976267	0.766135
FBgn0000032	3	yes	0	1	1
FBgn0000032	4	yes	5.20588	0.0225106	0.339654
FBgn0000032	5	yes	0	1	1
FBgn0000032	6	yes	0.44584	0.504317	1
FBgn0000032	7	yes	0	1	1
FBgn0000032	8	yes	0.164414	0.685125	1
FBgn0000032	9	yes	0	1	1
FBgn0000032	dana	yes	0	1	1
FBgn0000032	dere	yes	5.693	0.0170327	0.289589
FBgn0000032	dgri	yes	0	1	1
FBgn0000032	dmel	yes	0	1	1
FBgn0000032	dmoj	yes	3.12933	0.0768954	0.67135
FBgn0000032	dper	yes	0	1	1
FBgn0000032	dpse	yes	0	1	1
FBgn0000032	dsec	yes	0	1	1
FBgn0000032	dsim	yes	0	1	1
FBgn0000032	dvir	yes	0.888768	0.345811	1
FBgn0000032	dwil	yes	0.22209	0.637452	1
FBgn0000032	dyak	yes	0	1	1
FBgn0000038	1	yes	0	1	1
FBgn0000038	2	yes	0	1	1
FBgn0000038	3	yes	6e-06	0.998046	1
FBgn0000038	4	yes	0	1	1
FBgn0000038	5	yes	0	1	1
FBgn0000038	7	yes	4.39829	0.035975	0.440703
FBgn0000038	8	yes	0	1	1
FBgn0000038	9	no	8e-06	0.997743	1
FBgn0000038	dana	yes	2.75431	0.0969924	0.763167
FBgn0000038	dere	yes	0	1	1
FBgn0000038	dmel	yes	0	1	1
FBgn0000038	dmoj	yes	0	1	1
FBgn0000038	dpse	no	0	1	1
FBgn0000038	dsec	yes	0	1	1
FBgn0000038	dsim	yes	201.79	0	0
FBgn0000038	dvir	yes	0	1	1
FBgn0000038	dwil	yes	0	1	1
FBgn0000038	dyak	yes	0	1	1
FBgn0000053	1	yes	0	1	1
FBgn0000053	2	yes	0	1	1
FBgn0000053	3	yes	3.0197	0.0822588	0.696838
FBgn0000053	4	yes	0.088946	0.765521	1
FBgn0000053	5	yes	4.93451	0.0263256	0.369182
FBgn0000053	6	yes	0	1	1
FBgn0000053	7	yes	10.7883	0.00102145	0.0518163
FBgn0000053	8	yes	14.9411	0.000110922	0.00995328
FBgn0000053	9	yes	0	1	1
FBgn0000053	dana	yes	0	1	1
FBgn0000053	dere	yes	0	1	1
FBgn0000053	dgri	yes	0	1	1
FBgn0000053	dmel	yes	1.63441	0.201095	1
FBgn0000053	dmoj	yes	28.2208	1.08236e-07	2.36276e-05
FBgn0000053	dper	yes	0	1	1
FBgn0000053	dpse	yes	0	1	1
FBgn0000053	dsec	yes	3.3974	0.0652994	0.611378
FBgn0000053	dsim	yes	0	1	1
FBgn0000053	dvir	yes	2.31907	0.127797	0.890697
FBgn0000053	dwil	yes	3.57202	0.0587608	0.577728
FBgn0000053	dyak	yes	0	1	1
FBgn0000054	1	yes	0	1	1
FBgn0000054	2	yes	0	1	1
FBgn0000054	3	yes	0	1	1
FBgn0000054	4	yes	0	1	1
FBgn0000054	5	yes	0	1	1
FBgn0000054	6	yes	0.011398	0.914978	1
FBgn0000054	7	yes	0	1	1
FBgn0000054	8	yes	3.72278	0.0536749	0.550058
FBgn0000054	9	yes	0	1	1
FBgn0000054	dana	yes	0	1	1
FBgn0000054	dere	yes	0	1	1
FBgn0000054	dgri	yes	0.18572	0.666503	1
FBgn0000054	dmel	yes	0	1	1
FBgn0000054	dmoj	yes	0	1	1
FBgn0000054	dper	yes	0	1	1
FBgn0000054	dpse	yes	2e-06	0.998872	1
FBgn0000054	dsec	yes	0	1	1
FBgn0000054	dsim	yes	0	1	1
FBgn0000054	dvir	yes	0	1	1
FBgn0000054	dwil	yes	0	1	1
FBgn0000054	dyak	yes	0	1	1
FBgn0000056	1	yes	0	1	1
FBgn0000056	2	yes	0	1	1
FBgn0000056	3	yes	0	1	1
FBgn0000056	4	yes	0.319114	0.572141	1
FBgn0000056	5	yes	5.53131	0.0186791	0.305452
FBgn0000056	6	yes	2.24383	0.134149	0.91518
FBgn0000056	7	yes	8.01095	0.00464953	0.138423
FBgn0000056	8	yes	0.604458	0.436882	1
FBgn0000056	9	yes	0	1	1
FBgn0000056	dana	yes	0	1	1
FBgn0000056	dere	yes	2.46199	0.116631	0.845577
FBgn0000056	dgri	yes	0.000408	0.983885	1
FBgn0000056	dmel	yes	0	1	1
FBgn0000056	dmoj	yes	0	1	1
FBgn0000056	dper	yes	0	1	1
FBgn0000056	dpse	yes	0.01662	0.897422	1
FBgn0000056	dsec	yes	0	1	1
FBgn0000056	dsim	yes	0	1	1
FBgn0000056	dvir	yes	0	1	1
FBgn0000056	dwil	yes	2.66694	0.102453	0.786408
FBgn0000056	dyak	yes	0	1	1
FBgn0000057	1	yes	0	1	1
FBgn0000057	2	yes	3.17976	0.0745556	0.659973
FBgn0000057	3	yes	0	1	1
FBgn0000057	4	yes	2.91004	0.0880295	0.723755
FBgn0000057	5	yes	0.309426	0.578033	1
FBgn0000057	6	yes	1.84491	0.174376	1
FBgn0000057	7	yes	2.20951	0.137162	0.925401
FBgn0000057	8	yes	4.11031	0.0426224	0.48467
FBgn0000057	9	yes	0	1	1
FBgn0000057	dana	yes	0	1	1
FBgn0000057	dere	yes	0	1	1
FBgn0000057	dgri	yes	3.06011	0.0802361	0.686783
FBgn0000057	dmel	yes	0	1	1
FBgn0000057	dmoj	yes	0	1	1
FBgn0000057	dper	yes	0	1	1
FBgn0000057	dpse	yes	0	1	1
FBgn0000057	dsec	yes	0	1	1
FBgn0000057	dsim	yes	0	1	1
FBgn0000057	dvir	yes	0.246262	0.61972	1
FBgn0000057	dwil	yes	1.27171	0.259445	1
FBgn0000057	dyak	yes	0	1	1
FBgn0000063	2	yes	0	1	1
FBgn0000063	3	yes	0	1	1
FBgn0000063	4	yes	1.13584	0.286532	1
FBgn0000063	5	yes	0	1	1
FBgn0000063	6	yes	0.356868	0.550251	1
FBgn0000063	7	yes	1.87844	0.170512	1
FBgn0000063	8	yes	6.68124	0.00974328	0.210597
FBgn0000063	9	yes	0	1	1
FBgn0000063	dana	yes	1.0597	0.303285	1
FBgn0000063	dere	yes	3.74426	0.0529891	0.546712
FBgn0000063	dgri	yes	0.010756	0.917399	1
FBgn0000063	dmel	yes	0	1	1
FBgn0000063	dmoj	yes	0.958862	0.327474	1
FBgn0000063	dper	yes	0.009626	0.921843	1
FBgn0000063	dpse	yes	0	1	1
FBgn0000063	dsec	no	0	1	1
FBgn0000063	dvir	yes	0	1	1
FBgn0000063	dwil	yes	0.900888	0.342544	1
FBgn0000063	dyak	yes	0	1	1
FBgn0000084	1	yes	0	1	1
FBgn0000084	2	yes	0	1	1
FBgn0000084	3	yes	0	1	1
FBgn0000084	4	yes	2.24077	0.134414	0.915968
FBgn0000084	5	yes	0	1	1
FBgn0000084	6	yes	0.510378	0.474975	1
FBgn0000084	7	yes	1.46018	0.226901	1
FBgn0000084	8	yes	8.56374	0.00342924	0.114252
FBgn0000084	9	yes	1.73704	0.187514	1
FBgn0000084	dana	yes	0	1	1
FBgn0000084	dere	yes	0	1	1
FBgn0000084	dgri	yes	3.02799	0.0818394	0.694725
FBgn0000084	dmel	yes	0	1	1
FBgn0000084	dmoj	yes	0.84618	0.357635	1
FBgn0000084	dper	yes	57.2178	3.89688e-14	2.17258e-11
FBgn0000084	dpse	yes	0	1	1
FBgn0000084	dsec	yes	8.2488	0.0040779	0.127394
FBgn0000084	dsim	yes	0	1	1
FBgn0000084	dvir	yes	0.184822	0.667262	1
FBgn0000084	dwil	yes	0	1	1
FBgn0000084	dyak	yes	0	1	1
FBgn0000092	1	yes	0	1	1
FBgn0000092	2	yes	0	1	1
FBgn0000092	3	yes	0	1	1
FBgn0000092	4	yes	9.14979	0.00248746	0.094124
FBgn0000092	5	yes	2.75762	0.0967919	0.762338
FBgn0000092	6	yes	0	1	1
FBgn0000092	7	yes	0	1	1
FBgn0000092	8	yes	7.11957	0.0076247	0.184074
FBgn0000092	9	yes	1.20549	0.272227	1
FBgn0000092	dana	yes	2.9316	0.0868616	0.718239
FBgn0000092	dere	yes	0	1	1
FBgn0000092	dgri	yes	5.52781	0.0187165	0.305878
FBgn0000092	dmel	yes	1.32543	0.24962	1
FBgn0000092	dmoj	yes	1.54198	0.214324	1
FBgn0000092	dper	yes	0	1	1
FBgn0000092	dpse	yes	0	1	1
FBgn0000092	dsec	yes	0	1	1
FBgn0000092	dsim	yes	0	1	1
FBgn0000092	dvir	yes	0.487892	0.484869	1
FBgn0000092	dwil	yes	3.56001	0.0591875	0.579866
FBgn0000092	dyak	yes	0	1	1
FBgn0000099	1	yes	0	1	1
FBgn0000099	2	yes	0	1	1
FBgn0000099	3	yes	0	1	1
FBgn0000099	4	yes	0	1	1
FBgn0000099	5	yes	0	1	1
FBgn0000099	6	yes	0	1	1
FBgn0000099	7	yes	0	1	1
FBgn0000099	8	yes	0.044058	0.833746	1
FBgn0000099	9	yes	11.5678	0.000671041	0.0392175
FBgn0000099	dana	yes	0	1	1
FBgn0000099	dere	yes	0	1	1
FBgn0000099	dgri	yes	0.184488	0.667544	1
FBgn0000099	dmel	yes	0	1	1
FBgn0000099	dmoj	yes	0	1	1
FBgn0000099	dper	yes	2e-06	0.998872	1
FBgn0000099	dpse	yes	0	1	1
FBgn0000099	dsec	yes	0	1	1
FBgn0000099	dsim	yes	0	1	1
FBgn0000099	dvir	yes	1.48389	0.223166	1
FBgn0000099	dwil	yes	2e-06	0.998872	1
FBgn0000099	dyak	yes	0	1	1
FBgn0000109	1	yes	0	1	1
FBgn0000109	2	yes	0	1	1
FBgn0000109	3	yes	0	1	1
FBgn0000109	4	yes	3.57446	0.0586746	0.577249
FBgn0000109	5	yes	0	1	1
FBgn0000109	7	yes	9.322	0.00226419	0.0884392
FBgn0000109	8	yes	0	1	1
FBgn0000109	9	yes	0	1	1
FBgn0000109	dana	yes	0.061336	0.804397	1
FBgn0000109	dere	yes	0	1	1
FBgn0000109	dgri	yes	0	1	1
FBgn0000109	dmel	yes	0	1	1
FBgn0000109	dmoj	yes	0	1	1
FBgn0000109	dper	no	0	1	1
FBgn0000109	dsec	yes	0	1	1
FBgn0000109	dsim	yes	0	1	1
FBgn0000109	dvir	yes	0	1	1
FBgn0000109	dwil	yes	5.33052	0.0209551	0.32576
FBgn0000109	dyak	yes	0	1	1
FBgn0000115	1	yes	0	1	1
FBgn0000115	2	yes	0	1	1
FBgn0000115	3	yes	0	1	1
FBgn0000115	4	yes	0	1	1
FBgn0000115	5	yes	0	1	1
FBgn0000115	6	yes	0	1	1
FBgn0000115	7	yes	0	1	1
FBgn0000115	8	yes	0	1	1
FBgn0000115	9	yes	0	1	1
FBgn0000115	dana	yes	0	1	1
FBgn0000115	dere	yes	0	1	1
FBgn0000115	dgri	yes	0	1	1
FBgn0000115	dmel	yes	0	1	1
FBgn0000115	dmoj	yes	0	1	1
FBgn0000115	dper	yes	0	1	1
FBgn0000115	dpse	yes	0	1	1
FBgn0000115	dsec	yes	0	1	1
FBgn0000115	dsim	yes	0	1	1
FBgn0000115	dvir	yes	0	1	1
FBgn0000115	dwil	yes	0	1	1
FBgn0000115	dyak	yes	0	1	1
FBgn0000120	1	yes	0	1	1
FBgn0000120	2	yes	0	1	1
FBgn0000120	3	yes	0	1	1
FBgn0000120	4	yes	0	1	1
FBgn0000120	5	yes	0	1	1
FBgn0000120	6	yes	0	1	1
FBgn0000120	7	yes	0	1	1
FBgn0000120	8	yes	0.00255	0.959726	1
FBgn0000120	9	yes	2.98339	0.0841231	0.705749
FBgn0000120	dana	yes	3.55378	0.05941	0.581457
FBgn0000120	dere	yes	0	1	1
FBgn0000120	dgri	yes	2.24194	0.134313	0.915601
FBgn0000120	dmel	yes	0	1	1
FBgn0000120	dmoj	yes	0	1	1
FBgn0000120	dper	yes	0	1	1
FBgn0000120	dpse	yes	0	1	1
FBgn0000120	dsec	yes	0	1	1
FBgn0000120	dsim	yes	0	1	1
FBgn0000120	dvir	yes	4.39171	0.0361141	0.441639
FBgn0000120	dwil	yes	0.889044	0.345737	1
FBgn0000120	dyak	yes	0	1	1
FBgn0000121	1	yes	0	1	1
FBgn0000121	2	yes	0	1	1
FBgn0000121	3	yes	0	1	1
FBgn0000121	4	yes	1.8271	0.176471	1
FBgn0000121	5	yes	0	1	1
FBgn0000121	6	yes	0	1	1
FBgn0000121	7	yes	0	1	1
FBgn0000121	8	yes	0	1	1
FBgn0000121	9	yes	0	1	1
FBgn0000121	dana	yes	0.793518	0.373038	1
FBgn0000121	dere	yes	0	1	1
FBgn0000121	dgri	yes	4.64726	0.0311031	0.407359
FBgn0000121	dmel	yes	0.06968	0.791803	1
FBgn0000121	dmoj	yes	0	1	1
FBgn0000121	dper	yes	0	1	1
FBgn0000121	dpse	yes	0	1	1
FBgn0000121	dsec	yes	0	1	1
FBgn0000121	dsim	yes	0	1	1
FBgn0000121	dvir	yes	1.5005	0.220594	1
FBgn0000121	dwil	yes	0	1	1
FBgn0000121	dyak	yes	0	1	1
FBgn0000139	2	yes	0	1	1
FBgn0000139	3	yes	0	1	1
FBgn0000139	4	yes	4.51683	0.033563	0.424662
FBgn0000139	5	yes	0	1	1
FBgn0000139	6	yes	3.77989	0.0518721	0.540227
FBgn0000139	7	yes	0.772858	0.379334	1
FBgn0000139	8	yes	6.31718	0.0119574	0.237295
FBgn0000139	9	yes	0	1	1
FBgn0000139	dana	yes	0.680792	0.409314	1
FBgn0000139	dere	yes	3.59803	0.0578482	0.572367
FBgn0000139	dgri	yes	0	1	1
FBgn0000139	dmel	yes	0	1	1
FBgn0000139	dmoj	yes	0.109204	0.741052	1
FBgn0000139	dper	yes	0	1	1
FBgn0000139	dpse	yes	0	1	1
FBgn0000139	dsec	no	0	1	1
FBgn0000139	dvir	yes	0	1	1
FBgn0000139	dwil	yes	0	1	1
FBgn0000139	dyak	yes	0	1	1
FBgn0000140	2	yes	0	1	1
FBgn0000140	3	yes	2.58192	0.10809	0.810411
FBgn0000140	4	yes	7.94106	0.00483256	0.141267
FBgn0000140	5	yes	8.12473	0.00436655	0.133538
FBgn0000140	6	yes	5.81658	0.0158757	0.278236
FBgn0000140	7	yes	1.50648	0.219677	1
FBgn0000140	8	yes	34.3373	4.6342e-09	1.30119e-06
FBgn0000140	dana	yes	5.97225	0.0145327	0.264555
FBgn0000140	dere	yes	0	1	1
FBgn0000140	dgri	yes	0.392816	0.530823	1
FBgn0000140	dmel	yes	0	1	1
FBgn0000140	dper	yes	0	1	1
FBgn0000140	dpse	yes	1.61403	0.203926	1
FBgn0000140	dsec	no	0	1	1
FBgn0000140	dvir	no	3.72513	0.0535996	0.549649
FBgn0000140	dwil	yes	8.58297	0.00339322	0.113638
FBgn0000140	dyak	yes	0	1	1
FBgn0000150	1	yes	0	1	1
FBgn0000150	2	yes	0	1	1
FBgn0000150	3	yes	0	1	1
FBgn0000150	4	yes	0	1	1
FBgn0000150	5	yes	0	1	1
FBgn0000150	6	yes	0	1	1
FBgn0000150	7	yes	0	1	1
FBgn0000150	8	yes	0	1	1
FBgn0000150	9	yes	0	1	1
FBgn0000150	dana	yes	0.001936	0.964904	1
FBgn0000150	dere	yes	0	1	1
FBgn0000150	dgri	yes	0.506274	0.476756	1
FBgn0000150	dmel	yes	0	1	1
FBgn0000150	dmoj	yes	0	1	1
FBgn0000150	dper	yes	0	1	1
FBgn0000150	dpse	yes	0	1	1
FBgn0000150	dsec	yes	0	1	1
FBgn0000150	dsim	yes	0	1	1
FBgn0000150	dvir	yes	0.045008	0.831989	1
FBgn0000150	dwil	yes	0	1	1
FBgn0000150	dyak	yes	0	1	1
FBgn0000152	1	yes	0	1	1
FBgn0000152	2	yes	0	1	1
FBgn0000152	3	yes	6.8e-05	0.993421	1
FBgn0000152	4	yes	0.909506	0.340246	1
FBgn0000152	5	yes	6.59531	0.0102248	0.217445
FBgn0000152	6	yes	0.181912	0.669735	1
FBgn0000152	7	yes	0.550702	0.458031	1
FBgn0000152	8	yes	2.67427	0.101982	0.784194
FBgn0000152	9	yes	0.220054	0.638999	1
FBgn0000152	dana	yes	3.39753	0.0652943	0.611378
FBgn0000152	dere	yes	9.53867	0.00201188	0.0818884
FBgn0000152	dgri	yes	0	1	1
FBgn0000152	dmel	yes	0	1	1
FBgn0000152	dmoj	yes	4.07361	0.0435581	0.490202
FBgn0000152	dper	yes	4e-06	0.998404	1
FBgn0000152	dpse	yes	0	1	1
FBgn0000152	dsec	yes	0	1	1
FBgn0000152	dsim	yes	0	1	1
FBgn0000152	dvir	yes	2e-06	0.998872	1
FBgn0000152	dwil	yes	4.08568	0.043248	0.488273
FBgn0000152	dyak	yes	0	1	1
FBgn0000158	1	yes	5.02143	0.0250355	0.359615
FBgn0000158	2	yes	0	1	1
FBgn0000158	3	yes	0.255508	0.613223	1
FBgn0000158	4	yes	1.49123	0.222026	1
FBgn0000158	5	yes	1.82109	0.177183	1
FBgn0000158	6	yes	4.54881	0.0329416	0.419955
FBgn0000158	7	yes	0.67472	0.411411	1
FBgn0000158	8	yes	3.14784	0.0760275	0.667016
FBgn0000158	9	yes	0	1	1
FBgn0000158	dana	yes	1.12426	0.289003	1
FBgn0000158	dere	yes	0	1	1
FBgn0000158	dgri	yes	4.4251	0.035414	0.437077
FBgn0000158	dmel	yes	0	1	1
FBgn0000158	dmoj	yes	0	1	1
FBgn0000158	dper	yes	0	1	1
FBgn0000158	dpse	yes	0	1	1
FBgn0000158	dsec	yes	0	1	1
FBgn0000158	dsim	yes	0.22119	0.638135	1
FBgn0000158	dvir	yes	0	1	1
FBgn0000158	dwil	yes	0.47694	0.489812	1
FBgn0000158	dyak	yes	0	1	1
FBgn0000166	1	yes	0	1	1
FBgn0000166	2	yes	0	1	1
FBgn0000166	3	yes	0	1	1
FBgn0000166	4	yes	1.49756	0.221047	1
FBgn0000166	5	yes	0	1	1
FBgn0000166	7	yes	0.005362	0.941627	1
FBgn0000166	8	yes	1.02916	0.310356	1
FBgn0000166	9	yes	0	1	1
FBgn0000166	dana	yes	0	1	1
FBgn0000166	dere	yes	0	1	1
FBgn0000166	dgri	yes	0	1	1
FBgn0000166	dmel	yes	0	1	1
FBgn0000166	dmoj	yes	0	1	1
FBgn0000166	dpse	no	6.08802	0.0136102	0.254981
FBgn0000166	dsec	yes	0	1	1
FBgn0000166	dsim	yes	0	1	1
FBgn0000166	dvir	yes	0	1	1
FBgn0000166	dwil	yes	5.17423	0.0229244	0.342693
FBgn0000166	dyak	yes	0	1	1
FBgn0000221	1	yes	0	1	1
FBgn0000221	2	yes	0	1	1
FBgn0000221	3	yes	0	1	1
FBgn0000221	4	yes	1.31108	0.2522	1
FBgn0000221	5	yes	2.6086	0.106285	0.802707
FBgn0000221	6	yes	0.233774	0.628739	1
FBgn0000221	7	yes	0	1	1
FBgn0000221	8	yes	3.81367	0.0508361	0.533535
FBgn0000221	9	yes	0	1	1
FBgn0000221	dana	yes	0	1	1
FBgn0000221	dere	yes	0	1	1
FBgn0000221	dgri	yes	4.97343	0.0257396	0.364393
FBgn0000221	dmel	yes	0	1	1
FBgn0000221	dmoj	yes	0	1	1
FBgn0000221	dper	yes	0	1	1
FBgn0000221	dpse	yes	0	1	1
FBgn0000221	dsec	yes	0	1	1
FBgn0000221	dsim	yes	0	1	1
FBgn0000221	dvir	yes	0	1	1
FBgn0000221	dwil	yes	0.982684	0.321537	1
FBgn0000221	dyak	yes	2.5008	0.113789	0.833465
FBgn0000227	1	yes	0	1	1
FBgn0000227	2	yes	0	1	1
FBgn0000227	3	yes	0	1	1
FBgn0000227	4	yes	0	1	1
FBgn0000227	5	yes	0	1	1
FBgn0000227	6	yes	4.71155	0.0299607	0.398661
FBgn0000227	7	yes	2.14633	0.142912	0.948034
FBgn0000227	8	yes	2.19801	0.138189	0.929218
FBgn0000227	9	yes	0	1	1
FBgn0000227	dana	yes	0	1	1
FBgn0000227	dere	yes	0	1	1
FBgn0000227	dgri	yes	2.47721	0.115507	0.840806
FBgn0000227	dmel	yes	0	1	1
FBgn0000227	dmoj	yes	7.87463	0.0050133	0.143843
FBgn0000227	dper	yes	0	1	1
FBgn0000227	dpse	yes	0	1	1
FBgn0000227	dsec	yes	0	1	1
FBgn0000227	dsim	yes	0	1	1
FBgn0000227	dvir	yes	0	1	1
FBgn0000227	dwil	yes	4.43769	0.0351538	0.434865
FBgn0000227	dyak	yes	0	1	1
FBgn0000241	1	yes	0	1	1
FBgn0000241	2	yes	0	1	1
FBgn0000241	3	yes	0	1	1
FBgn0000241	4	yes	0	1	1
FBgn0000241	5	yes	0	1	1
FBgn0000241	6	yes	0	1	1
FBgn0000241	7	yes	0	1	1
FBgn0000241	8	yes	0	1	1
FBgn0000241	9	yes	0	1	1
FBgn0000241	dana	yes	0	1	1
FBgn0000241	dere	yes	0	1	1
FBgn0000241	dgri	yes	0.440652	0.506808	1
FBgn0000241	dmel	yes	70.2863	0	0
FBgn0000241	dmoj	yes	0	1	1
FBgn0000241	dper	yes	0	1	1
FBgn0000241	dpse	yes	0	1	1
FBgn0000241	dsec	yes	0	1	1
FBgn0000241	dsim	yes	0	1	1
FBgn0000241	dvir	yes	0	1	1
FBgn0000241	dwil	yes	0	1	1
FBgn0000241	dyak	yes	0	1	1
FBgn0000253	1	yes	0	1	1
FBgn0000253	2	yes	0	1	1
FBgn0000253	3	yes	0	1	1
FBgn0000253	4	yes	0	1	1
FBgn0000253	5	yes	0	1	1
FBgn0000253	6	yes	0	1	1
FBgn0000253	7	yes	0	1	1
FBgn0000253	dana	yes	0	1	1
FBgn0000253	dere	yes	0	1	1
FBgn0000253	dmel	yes	0	1	1
FBgn0000253	dmoj	no	0	1	1
FBgn0000253	dper	yes	0	1	1
FBgn0000253	dpse	yes	0	1	1
FBgn0000253	dsec	yes	0	1	1
FBgn0000253	dsim	yes	0	1	1
FBgn0000253	dwil	yes	0	1	1
FBgn0000253	dyak	yes	0	1	1
FBgn0000258	1	yes	0	1	1
FBgn0000258	2	yes	0	1	1
FBgn0000258	3	yes	4e-06	0.998404	1
FBgn0000258	4	yes	8e-06	0.997743	1
FBgn0000258	5	yes	0	1	1
FBgn0000258	6	yes	8e-06	0.997743	1
FBgn0000258	7	yes	2e-06	0.998872	1
FBgn0000258	8	yes	1.6e-05	0.996808	1
FBgn0000258	9	yes	0	1	1
FBgn0000258	dana	yes	0	1	1
FBgn0000258	dere	yes	0	1	1
FBgn0000258	dgri	yes	1.2e-05	0.997236	1
FBgn0000258	dmel	yes	0	1	1
FBgn0000258	dmoj	yes	0	1	1
FBgn0000258	dper	yes	0	1	1
FBgn0000258	dpse	yes	0	1	1
FBgn0000258	dsec	yes	0	1	1
FBgn0000258	dsim	yes	0	1	1
FBgn0000258	dvir	yes	0	1	1
FBgn0000258	dwil	yes	2e-06	0.998872	1
FBgn0000258	dyak	yes	1.2e-05	0.997236	1
FBgn0000273	1	yes	0	1	1
FBgn0000273	2	yes	0	1	1
FBgn0000273	3	yes	0	1	1
FBgn0000273	4	yes	0	1	1
FBgn0000273	5	yes	0	1	1
FBgn0000273	6	yes	0	1	1
FBgn0000273	7	yes	0	1	1
FBgn0000273	8	yes	0	1	1
FBgn0000273	dana	yes	0	1	1
FBgn0000273	dere	yes	0	1	1
FBgn0000273	dgri	yes	0	1	1
FBgn0000273	dmel	yes	0	1	1
FBgn0000273	dper	yes	0	1	1
FBgn0000273	dpse	yes	0	1	1
FBgn0000273	dsec	yes	0	1	1
FBgn0000273	dsim	yes	0	1	1
FBgn0000273	dvir	no	0	1	1
FBgn0000273	dwil	yes	0	1	1
FBgn0000273	dyak	yes	0	1	1
FBgn0000274	1	yes	0	1	1
FBgn0000274	2	yes	0	1	1
FBgn0000274	3	yes	0	1	1
FBgn0000274	4	yes	3.47032	0.0624791	0.596724
FBgn0000274	5	yes	3.52157	0.060575	0.587591
FBgn0000274	6	yes	2.04811	0.152395	0.984729
FBgn0000274	7	yes	0	1	1
FBgn0000274	8	yes	0	1	1
FBgn0000274	9	yes	1.36661	0.242396	1
FBgn0000274	dana	yes	0.61438	0.433143	1
FBgn0000274	dere	yes	0	1	1
FBgn0000274	dgri	yes	0.456016	0.499492	1
FBgn0000274	dmel	yes	109.513	0	0
FBgn0000274	dmoj	yes	7.9101	0.00491596	0.14246
FBgn0000274	dper	yes	26.5246	2.60197e-07	5.23739e-05
FBgn0000274	dpse	yes	0	1	1
FBgn0000274	dsec	yes	0	1	1
FBgn0000274	dsim	yes	0	1	1
FBgn0000274	dvir	yes	0	1	1
FBgn0000274	dwil	yes	0	1	1
FBgn0000274	dyak	yes	0	1	1
FBgn0000275	1	yes	0	1	1
FBgn0000275	2	yes	0	1	1
FBgn0000275	3	yes	0	1	1
FBgn0000275	4	yes	2e-06	0.998872	1
FBgn0000275	5	yes	5.62299	0.0177264	0.296249
FBgn0000275	6	yes	0	1	1
FBgn0000275	7	yes	0	1	1
FBgn0000275	8	yes	0	1	1
FBgn0000275	9	yes	0	1	1
FBgn0000275	dana	yes	0	1	1
FBgn0000275	dere	yes	2e-06	0.998872	1
FBgn0000275	dgri	yes	0	1	1
FBgn0000275	dmel	yes	0	1	1
FBgn0000275	dmoj	yes	23.0275	1.597e-06	0.000272598
FBgn0000275	dper	yes	2e-06	0.998872	1
FBgn0000275	dpse	yes	0	1	1
FBgn0000275	dsec	yes	0	1	1
FBgn0000275	dsim	yes	0	1	1
FBgn0000275	dvir	yes	0	1	1
FBgn0000275	dwil	yes	0	1	1
FBgn0000275	dyak	yes	0	1	1
FBgn0000308	1	yes	0	1	1
FBgn0000308	2	yes	0	1	1
FBgn0000308	3	yes	0	1	1
FBgn0000308	4	yes	10.5735	0.00114719	0.0564813
FBgn0000308	5	yes	0	1	1
FBgn0000308	6	yes	0	1	1
FBgn0000308	7	yes	0	1	1
FBgn0000308	8	yes	0	1	1
FBgn0000308	9	yes	0	1	1
FBgn0000308	dana	yes	0	1	1
FBgn0000308	dere	yes	0.77156	0.379735	1
FBgn0000308	dgri	yes	0	1	1
FBgn0000308	dmel	yes	0	1	1
FBgn0000308	dmoj	yes	0	1	1
FBgn0000308	dper	yes	37.0434	1.15528e-09	3.56688e-07
FBgn0000308	dpse	yes	0	1	1
FBgn0000308	dsec	yes	0	1	1
FBgn0000308	dsim	yes	36.7357	1.35281e-09	4.14371e-07
FBgn0000308	dvir	yes	0.020884	0.885095	1
FBgn0000308	dwil	yes	0	1	1
FBgn0000308	dyak	yes	0	1	1
FBgn0000313	1	yes	0	1	1
FBgn0000313	2	yes	0	1	1
FBgn0000313	3	yes	0	1	1
FBgn0000313	4	yes	0.245466	0.620286	1
FBgn0000313	5	yes	1.79997	0.179716	1
FBgn0000313	6	yes	0	1	1
FBgn0000313	7	yes	1.36811	0.242136	1
FBgn0000313	8	yes	3.29365	0.0695482	0.635271
FBgn0000313	9	yes	0	1	1
FBgn0000313	dana	yes	0	1	1
FBgn0000313	dere	yes	0	1	1
FBgn0000313	dgri	yes	0	1	1
FBgn0000313	dmel	yes	0	1	1
FBgn0000313	dmoj	yes	1.5396	0.214677	1
FBgn0000313	dper	yes	0	1	1
FBgn0000313	dpse	yes	0	1	1
FBgn0000313	dsec	yes	0	1	1
FBgn0000313	dsim	yes	0	1	1
FBgn0000313	dvir	yes	0	1	1
FBgn0000313	dwil	yes	0	1	1
FBgn0000313	dyak	yes	0	1	1
FBgn0000316	2	yes	0	1	1
FBgn0000316	3	yes	0	1	1
FBgn0000316	4	yes	2.1258	0.144837	0.955166
FBgn0000316	5	yes	4.8087	0.0283164	0.385316
FBgn0000316	6	yes	1.26163	0.261342	1
FBgn0000316	7	yes	1.77385	0.182906	1
FBgn0000316	8	yes	10.7211	0.00105918	0.0531615
FBgn0000316	9	yes	0	1	1
FBgn0000316	dana	yes	3.82268	0.0505632	0.531957
FBgn0000316	dere	yes	3.69759	0.0544912	0.55365
FBgn0000316	dgri	yes	0	1	1
FBgn0000316	dmel	yes	0	1	1
FBgn0000316	dmoj	yes	2.43851	0.118388	0.852986
FBgn0000316	dper	yes	0	1	1
FBgn0000316	dpse	yes	0	1	1
FBgn0000316	dsec	no	0	1	1
FBgn0000316	dvir	yes	0	1	1
FBgn0000316	dwil	yes	4.45647	0.0347693	0.432148
FBgn0000316	dyak	yes	0	1	1
FBgn0000318	1	yes	0	1	1
FBgn0000318	2	yes	0	1	1
FBgn0000318	3	yes	0	1	1
FBgn0000318	4	yes	0	1	1
FBgn0000318	5	yes	0	1	1
FBgn0000318	7	yes	4.92486	0.0264729	0.370639
FBgn0000318	8	yes	0	1	1
FBgn0000318	9	yes	0	1	1
FBgn0000318	dana	yes	0	1	1
FBgn0000318	dere	yes	0	1	1
FBgn0000318	dgri	yes	0	1	1
FBgn0000318	dmel	yes	0	1	1
FBgn0000318	dmoj	yes	6.49789	0.0108002	0.224267
FBgn0000318	dpse	no	0	1	1
FBgn0000318	dsec	yes	0	1	1
FBgn0000318	dsim	yes	0	1	1
FBgn0000318	dvir	yes	0	1	1
FBgn0000318	dwil	yes	0	1	1
FBgn0000318	dyak	yes	0	1	1
FBgn0000319	2	yes	0	1	1
FBgn0000319	3	yes	0	1	1
FBgn0000319	4	yes	0	1	1
FBgn0000319	5	yes	0.001184	0.972551	1
FBgn0000319	6	yes	2e-06	0.998872	1
FBgn0000319	7	yes	0	1	1
FBgn0000319	8	yes	1.9208	0.165769	1
FBgn0000319	dana	yes	0	1	1
FBgn0000319	dere	yes	0	1	1
FBgn0000319	dgri	yes	0	1	1
FBgn0000319	dmel	yes	0	1	1
FBgn0000319	dmoj	no	0.483776	0.486717	1
FBgn0000319	dper	yes	0	1	1
FBgn0000319	dpse	yes	0	1	1
FBgn0000319	dsec	no	0	1	1
FBgn0000319	dwil	yes	2.85068	0.0913353	0.738495
FBgn0000319	dyak	yes	0	1	1
FBgn0000330	1	yes	2e-06	0.998872	1
FBgn0000330	2	yes	0	1	1
FBgn0000330	3	yes	0.000206	0.988549	1
FBgn0000330	4	yes	0	1	1
FBgn0000330	5	yes	0	1	1
FBgn0000330	6	yes	0	1	1
FBgn0000330	7	yes	0	1	1
FBgn0000330	8	yes	0	1	1
FBgn0000330	9	yes	0.01	0.920344	1
FBgn0000330	dana	yes	0	1	1
FBgn0000330	dere	yes	0	1	1
FBgn0000330	dgri	yes	0.493752	0.482258	1
FBgn0000330	dmel	yes	0	1	1
FBgn0000330	dmoj	yes	0	1	1
FBgn0000330	dper	yes	103.341	0	0
FBgn0000330	dpse	yes	0	1	1
FBgn0000330	dsec	yes	0	1	1
FBgn0000330	dsim	yes	42.9534	5.60604e-11	1.99284e-08
FBgn0000330	dvir	yes	0.943966	0.33126	1
FBgn0000330	dwil	yes	0	1	1
FBgn0000330	dyak	yes	5.31716	0.0211164	0.327011
FBgn0000339	1	yes	0	1	1
FBgn0000339	2	yes	0	1	1
FBgn0000339	3	yes	0.032254	0.857471	1
FBgn0000339	4	yes	0	1	1
FBgn0000339	5	yes	0	1	1
FBgn0000339	6	yes	0.896088	0.343833	1
FBgn0000339	7	yes	0	1	1
FBgn0000339	8	yes	0.000558	0.981154	1
FBgn0000339	9	yes	0	1	1
FBgn0000339	dana	yes	0	1	1
FBgn0000339	dere	yes	0	1	1
FBgn0000339	dgri	yes	0	1	1
FBgn0000339	dmel	yes	0	1	1
FBgn0000339	dmoj	yes	0	1	1
FBgn0000339	dper	yes	0	1	1
FBgn0000339	dpse	yes	0	1	1
FBgn0000339	dsec	yes	0	1	1
FBgn0000339	dsim	yes	0	1	1
FBgn0000339	dvir	yes	0	1	1
FBgn0000339	dwil	yes	0	1	1
FBgn0000339	dyak	yes	0	1	1
FBgn0000351	1	yes	0	1	1
FBgn0000351	2	yes	0	1	1
FBgn0000351	3	yes	0	1	1
FBgn0000351	4	yes	3.90303	0.048199	0.517289
FBgn0000351	5	yes	0	1	1
FBgn0000351	6	yes	1.37195	0.241478	1
FBgn0000351	7	yes	0.320384	0.571377	1
FBgn0000351	8	yes	6.23978	0.0124912	0.242912
FBgn0000351	9	yes	3.96229	0.0465304	0.50837
FBgn0000351	dana	yes	0.134228	0.714088	1
FBgn0000351	dere	yes	0	1	1
FBgn0000351	dgri	yes	3.46105	0.0628303	0.599119
FBgn0000351	dmel	yes	0	1	1
FBgn0000351	dmoj	yes	0.253842	0.614383	1
FBgn0000351	dper	yes	0	1	1
FBgn0000351	dpse	yes	2e-06	0.998872	1
FBgn0000351	dsec	yes	0	1	1
FBgn0000351	dsim	yes	0	1	1
FBgn0000351	dvir	yes	8.05296	0.00454293	0.136773
FBgn0000351	dwil	yes	6.29889	0.0120814	0.238838
FBgn0000351	dyak	yes	0	1	1
FBgn0000356	1	yes	4.85157	0.027621	0.379517
FBgn0000356	2	yes	0	1	1
FBgn0000356	3	yes	0	1	1
FBgn0000356	4	yes	0	1	1
FBgn0000356	5	yes	0	1	1
FBgn0000356	7	yes	0	1	1
FBgn0000356	8	yes	0	1	1
FBgn0000356	9	yes	10.2185	0.00139041	0.0640605
FBgn0000356	dana	yes	24.2698	8.37412e-07	0.000152695
FBgn0000356	dere	yes	0	1	1
FBgn0000356	dgri	yes	6.59754	0.010212	0.217291
FBgn0000356	dmel	yes	0	1	1
FBgn0000356	dmoj	yes	0	1	1
FBgn0000356	dpse	no	0	1	1
FBgn0000356	dsec	yes	0	1	1
FBgn0000356	dsim	yes	0	1	1
FBgn0000356	dvir	yes	0	1	1
FBgn0000356	dwil	yes	0	1	1
FBgn0000356	dyak	yes	13.6336	0.000222177	0.0168966
FBgn0000357	1	yes	0	1	1
FBgn0000357	2	yes	0	1	1
FBgn0000357	3	yes	0.000102	0.991942	1
FBgn0000357	4	yes	0.002958	0.956626	1
FBgn0000357	5	yes	0	1	1
FBgn0000357	6	yes	4.06588	0.043758	0.491382
FBgn0000357	7	yes	0	1	1
FBgn0000357	8	yes	7.60643	0.00581606	0.156825
FBgn0000357	9	yes	0	1	1
FBgn0000357	dana	yes	0	1	1
FBgn0000357	dere	yes	1.38766	0.2388	1
FBgn0000357	dgri	yes	4.03621	0.0445338	0.496489
FBgn0000357	dmel	yes	0	1	1
FBgn0000357	dmoj	yes	0	1	1
FBgn0000357	dper	yes	8e-06	0.997743	1
FBgn0000357	dpse	yes	0	1	1
FBgn0000357	dsec	yes	0	1	1
FBgn0000357	dsim	yes	11.0528	0.000885548	0.0471978
FBgn0000357	dvir	yes	6.73088	0.00947576	0.206968
FBgn0000357	dwil	yes	0	1	1
FBgn0000357	dyak	yes	0	1	1
FBgn0000377	2	yes	0	1	1
FBgn0000377	3	yes	0	1	1
FBgn0000377	4	yes	0	1	1
FBgn0000377	5	yes	0	1	1
FBgn0000377	6	yes	0	1	1
FBgn0000377	7	yes	0	1	1
FBgn0000377	8	yes	2.5205	0.112375	0.828535
FBgn0000377	9	yes	0	1	1
FBgn0000377	dana	yes	0	1	1
FBgn0000377	dere	yes	0.619744	0.431142	1
FBgn0000377	dgri	yes	0	1	1
FBgn0000377	dmel	yes	2e-06	0.998872	1
FBgn0000377	dmoj	yes	0	1	1
FBgn0000377	dper	yes	0.219346	0.639539	1
FBgn0000377	dpse	yes	0.032266	0.857445	1
FBgn0000377	dsec	no	0	1	1
FBgn0000377	dvir	yes	0	1	1
FBgn0000377	dwil	yes	1.3417	0.246734	1
FBgn0000377	dyak	yes	0	1	1
FBgn0000406	1	yes	0	1	1
FBgn0000406	2	yes	0	1	1
FBgn0000406	3	yes	0	1	1
FBgn0000406	4	yes	6.07443	0.0137153	0.25605
FBgn0000406	5	yes	2.37397	0.123373	0.872815
FBgn0000406	7	yes	5.32468	0.0210254	0.32633
FBgn0000406	8	yes	8.10638	0.00441097	0.134366
FBgn0000406	9	yes	0	1	1
FBgn0000406	dana	yes	0.885324	0.346748	1
FBgn0000406	dere	yes	0	1	1
FBgn0000406	dgri	yes	3.25113	0.0713741	0.644718
FBgn0000406	dmel	yes	0	1	1
FBgn0000406	dmoj	yes	1.20671	0.271985	1
FBgn0000406	dpse	no	0.00464	0.945692	1
FBgn0000406	dsec	yes	0	1	1
FBgn0000406	dsim	yes	0	1	1
FBgn0000406	dvir	yes	0	1	1
FBgn0000406	dwil	yes	2.3719	0.123537	0.873492
FBgn0000406	dyak	yes	0	1	1
FBgn0000408	1	yes	0	1	1
FBgn0000408	2	yes	0	1	1
FBgn0000408	3	yes	0	1	1
FBgn0000408	4	yes	0	1	1
FBgn0000408	5	yes	0	1	1
FBgn0000408	6	yes	0.232666	0.629554	1
FBgn0000408	7	yes	0	1	1
FBgn0000408	8	yes	3.18179	0.0744632	0.659736
FBgn0000408	9	yes	0.006392	0.936277	1
FBgn0000408	dana	yes	0	1	1
FBgn0000408	dere	yes	0.051594	0.820312	1
FBgn0000408	dgri	yes	0	1	1
FBgn0000408	dmel	yes	0	1	1
FBgn0000408	dmoj	yes	0	1	1
FBgn0000408	dper	yes	0	1	1
FBgn0000408	dpse	yes	0	1	1
FBgn0000408	dsec	yes	0	1	1
FBgn0000408	dsim	yes	0	1	1
FBgn0000408	dvir	yes	0	1	1
FBgn0000408	dwil	yes	0	1	1
FBgn0000408	dyak	yes	0	1	1
FBgn0000409	1	yes	0	1	1
FBgn0000409	2	yes	2e-06	0.998872	1
FBgn0000409	3	yes	0	1	1
FBgn0000409	4	yes	0	1	1
FBgn0000409	5	yes	0	1	1
FBgn0000409	6	yes	0	1	1
FBgn0000409	7	yes	0	1	1
FBgn0000409	8	yes	6.2e-05	0.993718	1
FBgn0000409	9	yes	0	1	1
FBgn0000409	dana	yes	0	1	1
FBgn0000409	dere	yes	0	1	1
FBgn0000409	dgri	yes	0	1	1
FBgn0000409	dmel	yes	0	1	1
FBgn0000409	dmoj	yes	0	1	1
FBgn0000409	dper	yes	34.7584	3.73263e-09	1.06346e-06
FBgn0000409	dpse	yes	0.000126	0.991044	1
FBgn0000409	dsec	yes	0	1	1
FBgn0000409	dsim	yes	0	1	1
FBgn0000409	dvir	yes	0	1	1
FBgn0000409	dwil	yes	1.00031	0.317235	1
FBgn0000409	dyak	yes	0	1	1
FBgn0000449	1	yes	4e-06	0.998404	1
FBgn0000449	2	yes	0	1	1
FBgn0000449	3	yes	0	1	1
FBgn0000449	4	yes	0.006146	0.937513	1
FBgn0000449	5	yes	0.09191	0.761763	1
FBgn0000449	6	yes	4.10177	0.0428383	0.485906
FBgn0000449	7	yes	0	1	1
FBgn0000449	8	yes	0	1	1
FBgn0000449	9	yes	0	1	1
FBgn0000449	dana	yes	1.62861	0.201895	1
FBgn0000449	dere	yes	0	1	1
FBgn0000449	dgri	yes	5.5695	0.018276	0.301884
FBgn0000449	dmel	yes	6e-06	0.998046	1
FBgn0000449	dmoj	yes	9.44376	0.00211868	0.0843387
FBgn0000449	dper	yes	0	1	1
FBgn0000449	dpse	yes	0	1	1
FBgn0000449	dsec	yes	0	1	1
FBgn0000449	dsim	yes	0	1	1
FBgn0000449	dvir	yes	0	1	1
FBgn0000449	dwil	yes	3.15119	0.0758718	0.666027
FBgn0000449	dyak	yes	2.56854	0.109008	0.813834
FBgn0000454	1	yes	0.01984	0.887985	1
FBgn0000454	2	yes	0	1	1
FBgn0000454	3	yes	0	1	1
FBgn0000454	4	yes	0	1	1
FBgn0000454	5	yes	0	1	1
FBgn0000454	6	yes	5.94696	0.0147427	0.266525
FBgn0000454	7	yes	10.4574	0.00122159	0.0590325
FBgn0000454	8	yes	4.9763	0.0256969	0.364188
FBgn0000454	9	yes	0.299518	0.584185	1
FBgn0000454	dana	yes	2.39645	0.121611	0.866277
FBgn0000454	dere	yes	0	1	1
FBgn0000454	dgri	yes	4.68001	0.0305155	0.403068
FBgn0000454	dmel	yes	0	1	1
FBgn0000454	dmoj	yes	0	1	1
FBgn0000454	dper	yes	0	1	1
FBgn0000454	dpse	yes	0	1	1
FBgn0000454	dsec	yes	0	1	1
FBgn0000454	dsim	yes	0	1	1
FBgn0000454	dvir	yes	5.96976	0.0145532	0.264739
FBgn0000454	dwil	yes	8.9849	0.00272219	0.0994608
FBgn0000454	dyak	yes	0	1	1
FBgn0000455	1	yes	0	1	1
FBgn0000455	2	yes	0	1	1
FBgn0000455	3	yes	3.89576	0.0484082	0.518363
FBgn0000455	4	yes	0	1	1
FBgn0000455	5	yes	0	1	1
FBgn0000455	6	yes	8.4813	0.00358815	0.117574
FBgn0000455	7	yes	0.991606	0.31935	1
FBgn0000455	8	yes	3.83395	0.0502246	0.529977
FBgn0000455	9	yes	2.46316	0.116544	0.845396
FBgn0000455	dana	yes	2.65845	0.103001	0.788777
FBgn0000455	dere	yes	0	1	1
FBgn0000455	dgri	yes	7.29892	0.00689959	0.173711
FBgn0000455	dmel	yes	3.22408	0.0725625	0.651296
FBgn0000455	dmoj	yes	0	1	1
FBgn0000455	dper	yes	0	1	1
FBgn0000455	dpse	yes	0	1	1
FBgn0000455	dsec	yes	0	1	1
FBgn0000455	dsim	yes	0	1	1
FBgn0000455	dvir	yes	0	1	1
FBgn0000455	dwil	yes	0.307922	0.578958	1
FBgn0000455	dyak	yes	0	1	1
FBgn0000472	2	yes	0	1	1
FBgn0000472	3	yes	0	1	1
FBgn0000472	4	yes	1.0792	0.298877	1
FBgn0000472	5	yes	4.98486	0.0255701	0.363459
FBgn0000472	7	yes	6.7236	0.00951452	0.207406
FBgn0000472	8	yes	5.15487	0.0231813	0.34465
FBgn0000472	9	yes	0	1	1
FBgn0000472	dana	yes	1.00727	0.315558	1
FBgn0000472	dere	yes	0	1	1
FBgn0000472	dgri	yes	0.238504	0.625289	1
FBgn0000472	dmel	yes	1.64607	0.199495	1
FBgn0000472	dmoj	yes	0	1	1
FBgn0000472	dpse	no	0.538952	0.462867	1
FBgn0000472	dsec	no	0	1	1
FBgn0000472	dvir	yes	1.92728	0.165056	1
FBgn0000472	dwil	yes	9.87919	0.00167159	0.0725307
FBgn0000472	dyak	yes	0	1	1
FBgn0000477	1	yes	0	1	1
FBgn0000477	2	yes	0	1	1
FBgn0000477	3	yes	0	1	1
FBgn0000477	4	yes	20.4495	6.12268e-06	0.000910704
FBgn0000477	5	yes	9.08439	0.002578	0.0962807
FBgn0000477	6	yes	0	1	1
FBgn0000477	7	yes	0.499064	0.479912	1
FBgn0000477	8	yes	0.130212	0.718212	1
FBgn0000477	9	yes	1.1623	0.280989	1
FBgn0000477	dana	yes	3.39366	0.0654476	0.61188
FBgn0000477	dere	yes	1.80597	0.178992	1
FBgn0000477	dgri	yes	2.63908	0.104264	0.793309
FBgn0000477	dmel	yes	0	1	1
FBgn0000477	dmoj	yes	0.67676	0.410705	1
FBgn0000477	dper	yes	0	1	1
FBgn0000477	dpse	yes	0	1	1
FBgn0000477	dsec	yes	0	1	1
FBgn0000477	dsim	yes	5.10574	0.0238468	0.350725
FBgn0000477	dvir	yes	3.06831	0.0798322	0.684889
FBgn0000477	dwil	yes	0	1	1
FBgn0000477	dyak	yes	0	1	1
FBgn0000543	1	yes	0	1	1
FBgn0000543	2	yes	0	1	1
FBgn0000543	3	yes	0	1	1
FBgn0000543	4	yes	1.16093	0.281273	1
FBgn0000543	5	yes	1.75564	0.18517	1
FBgn0000543	7	yes	8.19337	0.00420437	0.130193
FBgn0000543	8	yes	14.6428	0.000129931	0.0112377
FBgn0000543	9	yes	0.27089	0.602735	1
FBgn0000543	dana	yes	1.06422	0.302255	1
FBgn0000543	dere	yes	0	1	1
FBgn0000543	dgri	yes	0	1	1
FBgn0000543	dmel	yes	0	1	1
FBgn0000543	dmoj	yes	0.686134	0.407482	1
FBgn0000543	dpse	no	2.13606	0.143871	0.951871
FBgn0000543	dsec	yes	0	1	1
FBgn0000543	dsim	yes	0.003236	0.954636	1
FBgn0000543	dvir	yes	0	1	1
FBgn0000543	dwil	yes	1.47815	0.224064	1
FBgn0000543	dyak	yes	0	1	1
FBgn0000564	1	yes	0	1	1
FBgn0000564	2	yes	0	1	1
FBgn0000564	3	yes	0	1	1
FBgn0000564	4	yes	0	1	1
FBgn0000564	5	yes	0	1	1
FBgn0000564	6	yes	0	1	1
FBgn0000564	7	yes	0.351594	0.553212	1
FBgn0000564	8	yes	0	1	1
FBgn0000564	9	yes	0	1	1
FBgn0000564	dana	yes	0	1	1
FBgn0000564	dere	yes	0	1	1
FBgn0000564	dgri	yes	0.037602	0.846245	1
FBgn0000564	dmel	yes	0	1	1
FBgn0000564	dmoj	yes	0	1	1
FBgn0000564	dper	yes	2e-05	0.996432	1
FBgn0000564	dpse	yes	0	1	1
FBgn0000564	dsec	yes	0	1	1
FBgn0000564	dsim	yes	0	1	1
FBgn0000564	dvir	yes	0	1	1
FBgn0000564	dwil	yes	0	1	1
FBgn0000564	dyak	yes	0	1	1
FBgn0000588	1	yes	0	1	1
FBgn0000588	2	yes	0	1	1
FBgn0000588	3	yes	0	1	1
FBgn0000588	4	yes	0	1	1
FBgn0000588	5	yes	2.45617	0.117064	0.847223
FBgn0000588	6	yes	0	1	1
FBgn0000588	7	yes	1.74781	0.186152	1
FBgn0000588	8	yes	8.21336	0.0041583	0.129261
FBgn0000588	9	yes	0	1	1
FBgn0000588	dana	yes	0	1	1
FBgn0000588	dere	yes	0	1	1
FBgn0000588	dgri	yes	0	1	1
FBgn0000588	dmel	yes	0	1	1
FBgn0000588	dmoj	yes	0	1	1
FBgn0000588	dper	yes	0	1	1
FBgn0000588	dpse	yes	0	1	1
FBgn0000588	dsec	yes	0	1	1
FBgn0000588	dsim	yes	0	1	1
FBgn0000588	dvir	yes	0	1	1
FBgn0000588	dwil	yes	0	1	1
FBgn0000588	dyak	yes	0	1	1
FBgn0000618	1	yes	0	1	1
FBgn0000618	2	yes	0	1	1
FBgn0000618	3	yes	3.51952	0.0606501	0.587951
FBgn0000618	4	yes	0.13395	0.714371	1
FBgn0000618	5	yes	0	1	1
FBgn0000618	6	yes	0	1	1
FBgn0000618	7	yes	0	1	1
FBgn0000618	8	yes	0.155528	0.693308	1
FBgn0000618	9	yes	0	1	1
FBgn0000618	dana	yes	0.29987	0.583964	1
FBgn0000618	dere	yes	0	1	1
FBgn0000618	dgri	yes	0	1	1
FBgn0000618	dmel	yes	0	1	1
FBgn0000618	dmoj	yes	0	1	1
FBgn0000618	dper	yes	0	1	1
FBgn0000618	dpse	yes	0	1	1
FBgn0000618	dsec	yes	0	1	1
FBgn0000618	dsim	yes	0.58604	0.443955	1
FBgn0000618	dvir	yes	0	1	1
FBgn0000618	dwil	yes	0	1	1
FBgn0000618	dyak	yes	0	1	1
FBgn0000635	1	yes	0	1	1
FBgn0000635	2	yes	0	1	1
FBgn0000635	3	yes	0	1	1
FBgn0000635	4	yes	4.72855	0.0296659	0.396372
FBgn0000635	5	yes	7.84042	0.00510907	0.145615
FBgn0000635	7	yes	8.00748	0.00465845	0.138503
FBgn0000635	8	yes	1.32001	0.25059	1
FBgn0000635	9	yes	8.25219	0.00407028	0.127298
FBgn0000635	dana	yes	11.2901	0.000779201	0.0435673
FBgn0000635	dere	yes	0	1	1
FBgn0000635	dgri	yes	0	1	1
FBgn0000635	dmel	yes	0	1	1
FBgn0000635	dmoj	yes	0.656708	0.417725	1
FBgn0000635	dpse	no	0.999218	0.3175	1
FBgn0000635	dsec	yes	0	1	1
FBgn0000635	dsim	yes	0	1	1
FBgn0000635	dvir	yes	0	1	1
FBgn0000635	dwil	yes	1.59777	0.206219	1
FBgn0000635	dyak	yes	0.57809	0.447062	1
FBgn0000639	1	yes	0	1	1
FBgn0000639	2	yes	0	1	1
FBgn0000639	3	yes	0.440766	0.506753	1
FBgn0000639	4	yes	7.46641	0.00628607	0.164574
FBgn0000639	5	yes	0.538074	0.463232	1
FBgn0000639	6	yes	1.94193	0.163459	1
FBgn0000639	7	yes	1.80584	0.179008	1
FBgn0000639	8	yes	17.3233	3.15291e-05	0.00365771
FBgn0000639	9	yes	0	1	1
FBgn0000639	dana	yes	9.56009	0.00198853	0.0813547
FBgn0000639	dere	yes	14.2781	0.000157691	0.0130071
FBgn0000639	dgri	yes	0.099196	0.752797	1
FBgn0000639	dmel	yes	0.433554	0.51025	1
FBgn0000639	dmoj	yes	3.20197	0.0735498	0.655868
FBgn0000639	dper	yes	0	1	1
FBgn0000639	dpse	yes	0	1	1
FBgn0000639	dsec	yes	0	1	1
FBgn0000639	dsim	yes	0	1	1
FBgn0000639	dvir	yes	0	1	1
FBgn0000639	dwil	yes	16.4548	4.9825e-05	0.00531112
FBgn0000639	dyak	yes	0.346156	0.556297	1
FBgn0000644	1	no	0	1	1
FBgn0000644	3	yes	0	1	1
FBgn0000644	4	yes	0	1	1
FBgn0000644	5	yes	1.96011	0.161501	1
FBgn0000644	6	yes	0	1	1
FBgn0000644	7	yes	3.39047	0.0655741	0.612396
FBgn0000644	8	yes	4.29422	0.038242	0.456777
FBgn0000644	9	yes	0	1	1
FBgn0000644	dana	yes	0	1	1
FBgn0000644	dere	yes	0	1	1
FBgn0000644	dgri	yes	0.27887	0.597443	1
FBgn0000644	dmoj	yes	2.30397	0.129044	0.895038
FBgn0000644	dper	yes	0	1	1
FBgn0000644	dpse	yes	0	1	1
FBgn0000644	dsec	yes	0	1	1
FBgn0000644	dsim	yes	3.56916	0.0588619	0.578064
FBgn0000644	dvir	yes	0	1	1
FBgn0000644	dwil	yes	1.75357	0.185428	1
FBgn0000644	dyak	yes	0	1	1
FBgn0000719	1	yes	0	1	1
FBgn0000719	2	yes	0	1	1
FBgn0000719	3	yes	0	1	1
FBgn0000719	4	yes	0	1	1
FBgn0000719	5	yes	0.46007	0.497591	1
FBgn0000719	6	yes	0	1	1
FBgn0000719	7	yes	0	1	1
FBgn0000719	8	yes	1.5704	0.210149	1
FBgn0000719	9	yes	0.45798	0.49857	1
FBgn0000719	dana	yes	4.20808	0.0402318	0.468837
FBgn0000719	dere	yes	0	1	1
FBgn0000719	dgri	yes	2.12114	0.145278	0.95653
FBgn0000719	dmel	yes	0	1	1
FBgn0000719	dmoj	yes	0	1	1
FBgn0000719	dper	yes	0.348438	0.554999	1
FBgn0000719	dpse	yes	0	1	1
FBgn0000719	dsec	yes	0	1	1
FBgn0000719	dsim	yes	0	1	1
FBgn0000719	dvir	yes	0	1	1
FBgn0000719	dwil	yes	12.7061	0.000364455	0.0250163
FBgn0000719	dyak	yes	0	1	1
FBgn0001079	1	yes	0	1	1
FBgn0001079	2	yes	0	1	1
FBgn0001079	3	yes	1.8e-05	0.996615	1
FBgn0001079	4	yes	0.274306	0.600458	1
FBgn0001079	5	yes	1.10262	0.293692	1
FBgn0001079	6	yes	3.80198	0.051192	0.535664
FBgn0001079	7	yes	0	1	1
FBgn0001079	8	yes	0	1	1
FBgn0001079	9	yes	0	1	1
FBgn0001079	dana	yes	1.40088	0.236577	1
FBgn0001079	dere	yes	0	1	1
FBgn0001079	dgri	yes	4.55667	0.0327908	0.418567
FBgn0001079	dmel	yes	0	1	1
FBgn0001079	dmoj	yes	1.65282	0.198576	1
FBgn0001079	dper	yes	29.629	5.23162e-08	1.20304e-05
FBgn0001079	dpse	yes	0	1	1
FBgn0001079	dsec	yes	0	1	1
FBgn0001079	dsim	yes	34.4299	4.41886e-09	1.24523e-06
FBgn0001079	dvir	yes	0	1	1
FBgn0001079	dwil	yes	1.7048	0.191661	1
FBgn0001079	dyak	yes	0	1	1
FBgn0001105	1	yes	0	1	1
FBgn0001105	2	yes	0	1	1
FBgn0001105	3	yes	0	1	1
FBgn0001105	4	yes	0	1	1
FBgn0001105	5	yes	0	1	1
FBgn0001105	7	yes	0	1	1
FBgn0001105	8	yes	0	1	1
FBgn0001105	9	yes	0	1	1
FBgn0001105	dana	yes	0	1	1
FBgn0001105	dere	yes	0	1	1
FBgn0001105	dgri	yes	0	1	1
FBgn0001105	dmel	yes	0	1	1
FBgn0001105	dmoj	yes	0	1	1
FBgn0001105	dpse	no	1.55869	0.211857	1
FBgn0001105	dsec	yes	2e-06	0.998872	1
FBgn0001105	dsim	yes	0	1	1
FBgn0001105	dvir	yes	0	1	1
FBgn0001105	dwil	yes	0	1	1
FBgn0001105	dyak	yes	0	1	1
FBgn0001120	1	yes	0	1	1
FBgn0001120	2	yes	0.018864	0.890757	1
FBgn0001120	3	yes	0	1	1
FBgn0001120	4	yes	3.04043	0.0812145	0.691809
FBgn0001120	5	yes	0	1	1
FBgn0001120	6	yes	0	1	1
FBgn0001120	7	yes	0	1	1
FBgn0001120	8	yes	6e-06	0.998046	1
FBgn0001120	9	yes	0	1	1
FBgn0001120	dana	yes	6.2e-05	0.993718	1
FBgn0001120	dere	yes	0	1	1
FBgn0001120	dgri	yes	0	1	1
FBgn0001120	dmel	yes	0	1	1
FBgn0001120	dmoj	yes	0.00282	0.957649	1
FBgn0001120	dper	yes	1e-05	0.997477	1
FBgn0001120	dpse	yes	1e-05	0.997477	1
FBgn0001120	dsec	yes	0	1	1
FBgn0001120	dsim	yes	0	1	1
FBgn0001120	dvir	yes	0	1	1
FBgn0001120	dwil	yes	4.27768	0.0386159	0.45875
FBgn0001120	dyak	yes	0	1	1
FBgn0001122	1	yes	0	1	1
FBgn0001122	2	yes	2e-06	0.998872	1
FBgn0001122	3	yes	0	1	1
FBgn0001122	4	yes	0	1	1
FBgn0001122	5	yes	0	1	1
FBgn0001122	6	yes	0	1	1
FBgn0001122	7	yes	0	1	1
FBgn0001122	8	yes	0.210256	0.646567	1
FBgn0001122	9	yes	0	1	1
FBgn0001122	dana	yes	0	1	1
FBgn0001122	dere	yes	0	1	1
FBgn0001122	dgri	yes	0	1	1
FBgn0001122	dmel	yes	0	1	1
FBgn0001122	dmoj	yes	0	1	1
FBgn0001122	dper	yes	0	1	1
FBgn0001122	dpse	yes	0	1	1
FBgn0001122	dsec	yes	0	1	1
FBgn0001122	dsim	yes	0	1	1
FBgn0001122	dvir	yes	0	1	1
FBgn0001122	dwil	yes	0	1	1
FBgn0001122	dyak	yes	0	1	1
FBgn0001123	1	yes	0	1	1
FBgn0001123	2	yes	0	1	1
FBgn0001123	3	yes	0	1	1
FBgn0001123	4	yes	0	1	1
FBgn0001123	5	yes	0	1	1
FBgn0001123	6	yes	0	1	1
FBgn0001123	7	yes	0	1	1
FBgn0001123	8	yes	0	1	1
FBgn0001123	9	yes	0	1	1
FBgn0001123	dana	yes	0	1	1
FBgn0001123	dere	yes	0	1	1
FBgn0001123	dgri	yes	0	1	1
FBgn0001123	dmel	yes	0	1	1
FBgn0001123	dmoj	yes	0	1	1
FBgn0001123	dper	yes	0	1	1
FBgn0001123	dpse	yes	0	1	1
FBgn0001123	dsec	yes	0	1	1
FBgn0001123	dsim	yes	0	1	1
FBgn0001123	dvir	yes	0	1	1
FBgn0001123	dwil	yes	0	1	1
FBgn0001123	dyak	yes	0.04096	0.839615	1
FBgn0001124	1	yes	0.01631	0.898378	1
FBgn0001124	2	yes	0	1	1
FBgn0001124	3	yes	0	1	1
FBgn0001124	4	yes	7.14684	0.00750961	0.182443
FBgn0001124	5	yes	0.615782	0.432619	1
FBgn0001124	6	yes	6.84498	0.00888906	0.199785
FBgn0001124	7	yes	2.07659	0.149574	0.973075
FBgn0001124	8	yes	2e-06	0.998872	1
FBgn0001124	9	yes	0	1	1
FBgn0001124	dana	yes	7.52405	0.00608805	0.161146
FBgn0001124	dere	yes	0	1	1
FBgn0001124	dgri	yes	1.32592	0.249532	1
FBgn0001124	dmel	yes	0	1	1
FBgn0001124	dmoj	yes	0	1	1
FBgn0001124	dper	yes	0	1	1
FBgn0001124	dpse	yes	0	1	1
FBgn0001124	dsec	yes	0	1	1
FBgn0001124	dsim	yes	0	1	1
FBgn0001124	dvir	yes	1.62937	0.20179	1
FBgn0001124	dwil	yes	4.45817	0.0347348	0.431927
FBgn0001124	dyak	yes	2.31533	0.128104	0.891632
FBgn0001137	1	yes	0	1	1
FBgn0001137	2	yes	0	1	1
FBgn0001137	3	yes	0	1	1
FBgn0001137	4	yes	2.59137	0.107447	0.807468
FBgn0001137	5	yes	0	1	1
FBgn0001137	6	yes	0.742124	0.388981	1
FBgn0001137	7	yes	0	1	1
FBgn0001137	8	yes	5.12812	0.0235413	0.347934
FBgn0001137	9	yes	0	1	1
FBgn0001137	dana	yes	7.17618	0.00738778	0.180475
FBgn0001137	dere	yes	0	1	1
FBgn0001137	dgri	yes	0	1	1
FBgn0001137	dmel	yes	0	1	1
FBgn0001137	dmoj	yes	0	1	1
FBgn0001137	dper	yes	0.453172	0.500832	1
FBgn0001137	dpse	yes	0	1	1
FBgn0001137	dsec	yes	0	1	1
FBgn0001137	dsim	yes	93.0422	0	0
FBgn0001137	dvir	yes	0.435286	0.509407	1
FBgn0001137	dwil	yes	1.30077	0.254073	1
FBgn0001137	dyak	yes	0	1	1
FBgn0001142	1	yes	0	1	1
FBgn0001142	2	yes	0	1	1
FBgn0001142	3	yes	0	1	1
FBgn0001142	4	yes	0	1	1
FBgn0001142	5	yes	0	1	1
FBgn0001142	6	yes	1.73945	0.187209	1
FBgn0001142	7	yes	0.453958	0.500461	1
FBgn0001142	8	yes	0	1	1
FBgn0001142	9	yes	0	1	1
FBgn0001142	dana	yes	0	1	1
FBgn0001142	dere	yes	0	1	1
FBgn0001142	dgri	yes	1.90253	0.167795	1
FBgn0001142	dmel	yes	0	1	1
FBgn0001142	dmoj	yes	1.69648	0.192749	1
FBgn0001142	dper	yes	0	1	1
FBgn0001142	dpse	yes	0	1	1
FBgn0001142	dsec	yes	0	1	1
FBgn0001142	dsim	yes	0	1	1
FBgn0001142	dvir	yes	0	1	1
FBgn0001142	dwil	yes	2.4615	0.116667	0.845675
FBgn0001142	dyak	yes	0.042782	0.836136	1
FBgn0001148	2	yes	0.014784	0.903224	1
FBgn0001148	3	yes	0.348578	0.554919	1
FBgn0001148	4	yes	0	1	1
FBgn0001148	5	yes	0	1	1
FBgn0001148	6	yes	0	1	1
FBgn0001148	7	yes	0	1	1
FBgn0001148	8	yes	2.51326	0.112892	0.830124
FBgn0001148	9	yes	0	1	1
FBgn0001148	dana	yes	0.336004	0.562145	1
FBgn0001148	dere	yes	0.024352	0.875993	1
FBgn0001148	dgri	yes	1.86751	0.171761	1
FBgn0001148	dmel	yes	0	1	1
FBgn0001148	dmoj	yes	0	1	1
FBgn0001148	dper	yes	0.09764	0.75468	1
FBgn0001148	dpse	yes	0	1	1
FBgn0001148	dsim	no	0	1	1
FBgn0001148	dvir	yes	0	1	1
FBgn0001148	dwil	yes	0	1	1
FBgn0001148	dyak	yes	0	1	1
FBgn0001187	1	yes	0	1	1
FBgn0001187	2	yes	0	1	1
FBgn0001187	3	yes	0	1	1
FBgn0001187	4	yes	3.12309	0.0771904	0.672775
FBgn0001187	5	yes	2.72465	0.0988095	0.7712
FBgn0001187	6	yes	0	1	1
FBgn0001187	7	yes	0	1	1
FBgn0001187	8	yes	4.17311	0.0410702	0.474116
FBgn0001187	9	yes	0	1	1
FBgn0001187	dana	yes	8.27839	0.00401198	0.126314
FBgn0001187	dere	yes	0	1	1
FBgn0001187	dgri	yes	0.298242	0.584987	1
FBgn0001187	dmel	yes	0	1	1
FBgn0001187	dmoj	yes	0.473218	0.49151	1
FBgn0001187	dper	yes	0	1	1
FBgn0001187	dpse	yes	0	1	1
FBgn0001187	dsec	yes	0	1	1
FBgn0001187	dsim	yes	0	1	1
FBgn0001187	dvir	yes	0	1	1
FBgn0001187	dwil	yes	9.21192	0.00240445	0.0920847
FBgn0001187	dyak	yes	0	1	1
FBgn0001197	1	yes	0	1	1
FBgn0001197	2	yes	0	1	1
FBgn0001197	3	yes	0	1	1
FBgn0001197	4	yes	0	1	1
FBgn0001197	5	yes	0	1	1
FBgn0001197	6	yes	0	1	1
FBgn0001197	7	yes	0	1	1
FBgn0001197	8	yes	0	1	1
FBgn0001197	9	yes	0	1	1
FBgn0001197	dana	yes	0.024964	0.874457	1
FBgn0001197	dere	yes	0	1	1
FBgn0001197	dgri	yes	0	1	1
FBgn0001197	dmel	yes	0	1	1
FBgn0001197	dmoj	yes	0.106792	0.743826	1
FBgn0001197	dper	yes	0	1	1
FBgn0001197	dpse	yes	0	1	1
FBgn0001197	dsec	yes	0	1	1
FBgn0001197	dsim	yes	0	1	1
FBgn0001197	dvir	yes	0	1	1
FBgn0001197	dwil	yes	1.0848	0.297627	1
FBgn0001197	dyak	yes	0	1	1
FBgn0001208	1	yes	0	1	1
FBgn0001208	2	yes	0	1	1
FBgn0001208	3	yes	0	1	1
FBgn0001208	4	yes	0.598566	0.439126	1
FBgn0001208	5	yes	0	1	1
FBgn0001208	6	yes	0.104026	0.747051	1
FBgn0001208	7	yes	0	1	1
FBgn0001208	8	yes	0	1	1
FBgn0001208	9	yes	0	1	1
FBgn0001208	dana	yes	0	1	1
FBgn0001208	dere	yes	0	1	1
FBgn0001208	dgri	yes	0	1	1
FBgn0001208	dmel	yes	0	1	1
FBgn0001208	dmoj	yes	4.16081	0.0413697	0.476428
FBgn0001208	dper	yes	0	1	1
FBgn0001208	dpse	yes	0	1	1
FBgn0001208	dsec	yes	0	1	1
FBgn0001208	dsim	yes	0	1	1
FBgn0001208	dvir	yes	0	1	1
FBgn0001208	dwil	yes	0.009368	0.922894	1
FBgn0001208	dyak	yes	0	1	1
FBgn0001220	1	yes	0	1	1
FBgn0001220	2	yes	0.000194	0.988887	1
FBgn0001220	3	yes	0	1	1
FBgn0001220	4	yes	0	1	1
FBgn0001220	5	yes	0	1	1
FBgn0001220	6	yes	15.3102	9.1223e-05	0.00845613
FBgn0001220	7	yes	0	1	1
FBgn0001220	8	yes	0	1	1
FBgn0001220	9	yes	0	1	1
FBgn0001220	dana	yes	0	1	1
FBgn0001220	dere	yes	0	1	1
FBgn0001220	dgri	yes	0	1	1
FBgn0001220	dmel	yes	0	1	1
FBgn0001220	dmoj	yes	0.506212	0.476783	1
FBgn0001220	dper	yes	0	1	1
FBgn0001220	dpse	yes	0	1	1
FBgn0001220	dsec	yes	0	1	1
FBgn0001220	dsim	yes	0	1	1
FBgn0001220	dvir	yes	0	1	1
FBgn0001220	dwil	yes	0	1	1
FBgn0001220	dyak	yes	0	1	1
FBgn0001223	1	yes	0	1	1
FBgn0001223	2	yes	0	1	1
FBgn0001223	3	yes	0	1	1
FBgn0001223	4	yes	0	1	1
FBgn0001223	5	yes	0	1	1
FBgn0001223	6	yes	0	1	1
FBgn0001223	7	yes	0	1	1
FBgn0001223	8	yes	0.786692	0.375102	1
FBgn0001223	dana	yes	0	1	1
FBgn0001223	dere	yes	0	1	1
FBgn0001223	dgri	yes	0	1	1
FBgn0001223	dmel	yes	0	1	1
FBgn0001223	dmoj	no	0.104272	0.746762	1
FBgn0001223	dper	yes	0	1	1
FBgn0001223	dpse	yes	0	1	1
FBgn0001223	dsec	yes	0	1	1
FBgn0001223	dsim	yes	0	1	1
FBgn0001223	dwil	yes	0.696848	0.403845	1
FBgn0001223	dyak	yes	0.00323	0.954678	1
FBgn0001227	2	yes	0	1	1
FBgn0001227	3	yes	0	1	1
FBgn0001227	4	yes	0.317172	0.573312	1
FBgn0001227	5	yes	0	1	1
FBgn0001227	6	yes	4.19132	0.0406314	0.471404
FBgn0001227	7	yes	0	1	1
FBgn0001227	8	yes	11.0599	0.000882144	0.0471136
FBgn0001227	9	yes	0	1	1
FBgn0001227	dana	yes	0	1	1
FBgn0001227	dere	yes	0	1	1
FBgn0001227	dgri	yes	0	1	1
FBgn0001227	dmel	yes	0	1	1
FBgn0001227	dmoj	yes	0	1	1
FBgn0001227	dper	yes	0	1	1
FBgn0001227	dpse	yes	0	1	1
FBgn0001227	dsec	no	0	1	1
FBgn0001227	dvir	yes	0	1	1
FBgn0001227	dwil	yes	0.03309	0.855656	1
FBgn0001227	dyak	yes	0	1	1
FBgn0001228	1	yes	0	1	1
FBgn0001228	2	yes	0	1	1
FBgn0001228	3	yes	0	1	1
FBgn0001228	4	yes	0	1	1
FBgn0001228	5	yes	7.20252	0.00728014	0.178876
FBgn0001228	6	yes	0	1	1
FBgn0001228	7	yes	0.022532	0.88068	1
FBgn0001228	8	yes	0	1	1
FBgn0001228	9	yes	0	1	1
FBgn0001228	dana	yes	0	1	1
FBgn0001228	dere	yes	5.54475	0.0185362	0.304141
FBgn0001228	dgri	yes	5.81907	0.0158533	0.278205
FBgn0001228	dmel	yes	0	1	1
FBgn0001228	dmoj	yes	0.113878	0.735772	1
FBgn0001228	dper	yes	0	1	1
FBgn0001228	dpse	yes	0	1	1
FBgn0001228	dsec	yes	0	1	1
FBgn0001228	dsim	yes	0	1	1
FBgn0001228	dvir	yes	0	1	1
FBgn0001228	dwil	yes	3.8202	0.0506381	0.532301
FBgn0001228	dyak	yes	0	1	1
FBgn0001229	1	yes	0	1	1
FBgn0001229	2	yes	0.088698	0.765839	1
FBgn0001229	3	yes	0	1	1
FBgn0001229	4	yes	0	1	1
FBgn0001229	5	yes	0	1	1
FBgn0001229	6	yes	0.115132	0.734375	1
FBgn0001229	7	yes	0	1	1
FBgn0001229	8	yes	0.198798	0.655693	1
FBgn0001229	9	yes	0.227068	0.633706	1
FBgn0001229	dana	yes	0	1	1
FBgn0001229	dere	yes	0	1	1
FBgn0001229	dgri	yes	0	1	1
FBgn0001229	dmel	yes	0	1	1
FBgn0001229	dmoj	yes	4.21914	0.0399703	0.467309
FBgn0001229	dper	yes	0	1	1
FBgn0001229	dpse	yes	0	1	1
FBgn0001229	dsec	yes	0	1	1
FBgn0001229	dsim	yes	0	1	1
FBgn0001229	dvir	yes	0	1	1
FBgn0001229	dwil	yes	0.308972	0.578312	1
FBgn0001229	dyak	yes	0	1	1
FBgn0001248	1	yes	0	1	1
FBgn0001248	2	yes	0	1	1
FBgn0001248	3	yes	2e-06	0.998872	1
FBgn0001248	4	yes	9.35177	0.0022277	0.0873662
FBgn0001248	5	yes	0	1	1
FBgn0001248	6	yes	0	1	1
FBgn0001248	7	yes	2e-06	0.998872	1
FBgn0001248	8	yes	3.87594	0.048983	0.522065
FBgn0001248	9	yes	2.73133	0.0983971	0.769635
FBgn0001248	dana	yes	0	1	1
FBgn0001248	dere	yes	0	1	1
FBgn0001248	dgri	yes	6.35993	0.0116726	0.234823
FBgn0001248	dmel	yes	0	1	1
FBgn0001248	dmoj	yes	7.79216	0.00524735	0.147709
FBgn0001248	dper	yes	2e-06	0.998872	1
FBgn0001248	dpse	yes	2e-06	0.998872	1
FBgn0001248	dsec	yes	0	1	1
FBgn0001248	dsim	yes	0	1	1
FBgn0001248	dvir	yes	0	1	1
FBgn0001248	dwil	yes	3.21101	0.0731442	0.653923
FBgn0001248	dyak	yes	0	1	1
FBgn0001254	1	yes	0	1	1
FBgn0001254	2	yes	0	1	1
FBgn0001254	3	yes	0	1	1
FBgn0001254	4	yes	0	1	1
FBgn0001254	5	yes	0	1	1
FBgn0001254	6	yes	0	1	1
FBgn0001254	7	yes	32.9276	9.56535e-09	2.56494e-06
FBgn0001254	8	yes	3.53991	0.0599089	0.584039
FBgn0001254	9	yes	1.86796	0.171709	1
FBgn0001254	dana	yes	0	1	1
FBgn0001254	dere	yes	0	1	1
FBgn0001254	dgri	yes	1.42751	0.232172	1
FBgn0001254	dmel	yes	0	1	1
FBgn0001254	dmoj	yes	8.14909	0.00430828	0.132383
FBgn0001254	dper	yes	0	1	1
FBgn0001254	dpse	yes	0	1	1
FBgn0001254	dsec	yes	0	1	1
FBgn0001254	dsim	yes	0	1	1
FBgn0001254	dvir	yes	0	1	1
FBgn0001254	dwil	yes	3.9335	0.0473332	0.512374
FBgn0001254	dyak	yes	0	1	1
FBgn0001257	1	yes	0.319372	0.571985	1
FBgn0001257	2	yes	0	1	1
FBgn0001257	3	yes	0	1	1
FBgn0001257	4	yes	7.93867	0.00483894	0.1414
FBgn0001257	5	yes	0	1	1
FBgn0001257	7	yes	0	1	1
FBgn0001257	8	yes	6.55736	0.0104451	0.220062
FBgn0001257	9	yes	0	1	1
FBgn0001257	dana	yes	0.86233	0.353087	1
FBgn0001257	dere	yes	0	1	1
FBgn0001257	dgri	yes	4.5951	0.0320635	0.41392
FBgn0001257	dmel	yes	0	1	1
FBgn0001257	dmoj	yes	0	1	1
FBgn0001257	dpse	no	0	1	1
FBgn0001257	dsec	yes	0	1	1
FBgn0001257	dsim	yes	0	1	1
FBgn0001257	dvir	yes	0.662538	0.415665	1
FBgn0001257	dwil	yes	0.925464	0.336044	1
FBgn0001257	dyak	yes	2.70779	0.0998592	0.775332
FBgn0001258	1	yes	0	1	1
FBgn0001258	2	yes	0	1	1
FBgn0001258	3	yes	0	1	1
FBgn0001258	4	yes	0	1	1
FBgn0001258	5	yes	0	1	1
FBgn0001258	6	yes	0	1	1
FBgn0001258	7	yes	0	1	1
FBgn0001258	8	yes	2.12655	0.144767	0.955026
FBgn0001258	9	yes	0	1	1
FBgn0001258	dana	yes	0	1	1
FBgn0001258	dere	yes	0	1	1
FBgn0001258	dgri	yes	2.74434	0.0975991	0.766121
FBgn0001258	dmel	yes	0.140402	0.707882	1
FBgn0001258	dmoj	yes	0.339476	0.560132	1
FBgn0001258	dper	yes	98.3208	0	0
FBgn0001258	dpse	yes	0	1	1
FBgn0001258	dsec	yes	0	1	1
FBgn0001258	dsim	yes	0	1	1
FBgn0001258	dvir	yes	0	1	1
FBgn0001258	dwil	yes	0	1	1
FBgn0001258	dyak	yes	0	1	1
FBgn0001280	1	yes	0	1	1
FBgn0001280	2	yes	0	1	1
FBgn0001280	3	yes	1.52963	0.216169	1
FBgn0001280	4	yes	0	1	1
FBgn0001280	5	yes	0.697342	0.403678	1
FBgn0001280	6	yes	0.294406	0.587411	1
FBgn0001280	7	yes	0	1	1
FBgn0001280	8	yes	1.25885	0.261869	1
FBgn0001280	9	yes	1.99376	0.157949	1
FBgn0001280	dana	yes	1.91175	0.166769	1
FBgn0001280	dere	yes	0	1	1
FBgn0001280	dgri	yes	7.12243	0.00761254	0.183837
FBgn0001280	dmel	yes	0	1	1
FBgn0001280	dmoj	yes	0.982542	0.321572	1
FBgn0001280	dper	yes	0	1	1
FBgn0001280	dpse	yes	0	1	1
FBgn0001280	dsec	yes	0	1	1
FBgn0001280	dsim	yes	0	1	1
FBgn0001280	dvir	yes	0	1	1
FBgn0001280	dwil	yes	0	1	1
FBgn0001280	dyak	yes	0.614194	0.433213	1
FBgn0001319	1	yes	0	1	1
FBgn0001319	2	yes	0	1	1
FBgn0001319	3	yes	0	1	1
FBgn0001319	4	yes	0	1	1
FBgn0001319	5	yes	0	1	1
FBgn0001319	7	yes	0	1	1
FBgn0001319	8	yes	1.62361	0.202589	1
FBgn0001319	9	yes	0	1	1
FBgn0001319	dana	yes	0	1	1
FBgn0001319	dere	yes	0	1	1
FBgn0001319	dgri	yes	0.006328	0.936596	1
FBgn0001319	dmel	yes	0	1	1
FBgn0001319	dmoj	yes	2.63748	0.104369	0.793647
FBgn0001319	dpse	no	0	1	1
FBgn0001319	dsec	yes	0	1	1
FBgn0001319	dsim	yes	0	1	1
FBgn0001319	dvir	yes	0	1	1
FBgn0001319	dwil	yes	0	1	1
FBgn0001319	dyak	yes	0	1	1
FBgn0001332	1	yes	5.65765	0.0173794	0.293205
FBgn0001332	2	yes	0	1	1
FBgn0001332	3	yes	0	1	1
FBgn0001332	4	yes	2.3383	0.126227	0.885005
FBgn0001332	5	yes	8.01236	0.0046459	0.138407
FBgn0001332	6	yes	0	1	1
FBgn0001332	7	yes	1.58161	0.20853	1
FBgn0001332	8	yes	0	1	1
FBgn0001332	9	yes	0	1	1
FBgn0001332	dana	yes	0.833296	0.361321	1
FBgn0001332	dere	yes	0	1	1
FBgn0001332	dgri	yes	8.87483	0.00289129	0.102969
FBgn0001332	dmel	yes	0	1	1
FBgn0001332	dmoj	yes	0	1	1
FBgn0001332	dper	yes	0	1	1
FBgn0001332	dpse	yes	0	1	1
FBgn0001332	dsec	yes	0	1	1
FBgn0001332	dsim	yes	0	1	1
FBgn0001332	dvir	yes	3.03306	0.081584	0.693377
FBgn0001332	dwil	yes	0	1	1
FBgn0001332	dyak	yes	0	1	1
FBgn0001341	1	yes	0	1	1
FBgn0001341	2	yes	0	1	1
FBgn0001341	3	yes	0	1	1
FBgn0001341	4	yes	6.44793	0.0111082	0.227798
FBgn0001341	5	yes	9.92423	0.00163117	0.0714979
FBgn0001341	6	yes	0	1	1
FBgn0001341	7	yes	27.2824	1.75803e-07	3.6722e-05
FBgn0001341	8	yes	5.50884	0.0189205	0.307518
FBgn0001341	9	yes	0	1	1
FBgn0001341	dana	yes	9.87479	0.00167559	0.0726528
FBgn0001341	dere	yes	0	1	1
FBgn0001341	dgri	yes	2.50152	0.113737	0.833399
FBgn0001341	dmel	yes	0	1	1
FBgn0001341	dmoj	yes	7.56476	0.00595207	0.158835
FBgn0001341	dper	yes	0	1	1
FBgn0001341	dpse	yes	0	1	1
FBgn0001341	dsec	yes	0	1	1
FBgn0001341	dsim	yes	78.5832	0	0
FBgn0001341	dvir	yes	11.4332	0.000721422	0.0411684
FBgn0001341	dwil	yes	0.077852	0.78023	1
FBgn0001341	dyak	yes	0	1	1
FBgn0001404	1	yes	0	1	1
FBgn0001404	2	yes	0	1	1
FBgn0001404	3	yes	0	1	1
FBgn0001404	4	yes	0	1	1
FBgn0001404	5	yes	0	1	1
FBgn0001404	6	yes	8.80776	0.00299952	0.105426
FBgn0001404	7	yes	0	1	1
FBgn0001404	8	yes	0	1	1
FBgn0001404	9	yes	0	1	1
FBgn0001404	dana	yes	0	1	1
FBgn0001404	dere	yes	0	1	1
FBgn0001404	dgri	yes	0	1	1
FBgn0001404	dmel	yes	0	1	1
FBgn0001404	dmoj	yes	0	1	1
FBgn0001404	dper	yes	11.4688	0.00070776	0.0407488
FBgn0001404	dpse	yes	0	1	1
FBgn0001404	dsec	yes	0	1	1
FBgn0001404	dsim	yes	0	1	1
FBgn0001404	dvir	yes	0	1	1
FBgn0001404	dwil	yes	0	1	1
FBgn0001404	dyak	yes	0	1	1
FBgn0001565	2	yes	0	1	1
FBgn0001565	3	yes	0.023406	0.878406	1
FBgn0001565	4	yes	2.03662	0.15355	0.989029
FBgn0001565	5	yes	0	1	1
FBgn0001565	6	yes	0	1	1
FBgn0001565	7	yes	7.88701	0.0049791	0.143121
FBgn0001565	8	yes	10.0063	0.00156007	0.0693618
FBgn0001565	9	yes	16.8012	4.15066e-05	0.00453036
FBgn0001565	dana	yes	1.94439	0.163192	1
FBgn0001565	dere	yes	0	1	1
FBgn0001565	dgri	yes	0	1	1
FBgn0001565	dmel	yes	0	1	1
FBgn0001565	dmoj	yes	0.114062	0.735566	1
FBgn0001565	dper	yes	0	1	1
FBgn0001565	dpse	yes	0	1	1
FBgn0001565	dsim	no	2.16431	0.141248	0.941881
FBgn0001565	dvir	yes	13.0125	0.000309412	0.0221402
FBgn0001565	dwil	yes	3.03296	0.0815889	0.693377
FBgn0001565	dyak	yes	0	1	1
FBgn0001941	1	yes	0.544844	0.460432	1
FBgn0001941	2	yes	0	1	1
FBgn0001941	3	yes	0	1	1
FBgn0001941	4	yes	0	1	1
FBgn0001941	5	yes	2.49803	0.113989	0.833937
FBgn0001941	6	yes	3.00093	0.0832169	0.701632
FBgn0001941	7	yes	1.68941	0.193679	1
FBgn0001941	8	yes	4.25947	0.0390321	0.461545
FBgn0001941	9	yes	0	1	1
FBgn0001941	dana	yes	0	1	1
FBgn0001941	dere	yes	4.89857	0.0268789	0.374161
FBgn0001941	dgri	yes	0	1	1
FBgn0001941	dmel	yes	2.37317	0.123436	0.873098
FBgn0001941	dmoj	yes	0.996258	0.318218	1
FBgn0001941	dper	yes	0	1	1
FBgn0001941	dpse	yes	0	1	1
FBgn0001941	dsec	yes	0	1	1
FBgn0001941	dsim	yes	0	1	1
FBgn0001941	dvir	yes	0	1	1
FBgn0001941	dwil	yes	4.04659	0.0442606	0.494733
FBgn0001941	dyak	yes	0	1	1
FBgn0001942	1	yes	0.012336	0.911563	1
FBgn0001942	2	yes	0	1	1
FBgn0001942	3	yes	1.6e-05	0.996808	1
FBgn0001942	4	yes	2e-06	0.998872	1
FBgn0001942	5	yes	0	1	1
FBgn0001942	6	yes	0	1	1
FBgn0001942	7	yes	4e-06	0.998404	1
FBgn0001942	8	yes	0	1	1
FBgn0001942	9	yes	6e-06	0.998046	1
FBgn0001942	dana	yes	0	1	1
FBgn0001942	dere	yes	0	1	1
FBgn0001942	dgri	yes	0	1	1
FBgn0001942	dmel	yes	0	1	1
FBgn0001942	dmoj	yes	0.027382	0.86857	1
FBgn0001942	dper	yes	15.0959	0.000102185	0.00934922
FBgn0001942	dpse	yes	2e-06	0.998872	1
FBgn0001942	dsec	yes	1e-05	0.997477	1
FBgn0001942	dsim	yes	0	1	1
FBgn0001942	dvir	yes	0	1	1
FBgn0001942	dwil	yes	1.8e-05	0.996615	1
FBgn0001942	dyak	yes	0	1	1
FBgn0001961	1	yes	0	1	1
FBgn0001961	2	yes	0	1	1
FBgn0001961	3	yes	0	1	1
FBgn0001961	4	yes	0	1	1
FBgn0001961	5	yes	1.05829	0.303606	1
FBgn0001961	6	yes	0.227824	0.633142	1
FBgn0001961	7	yes	0	1	1
FBgn0001961	8	yes	1.53532	0.215316	1
FBgn0001961	9	yes	1.20115	0.273091	1
FBgn0001961	dana	yes	0	1	1
FBgn0001961	dere	yes	0	1	1
FBgn0001961	dgri	yes	0	1	1
FBgn0001961	dmel	yes	0	1	1
FBgn0001961	dmoj	yes	0	1	1
FBgn0001961	dper	yes	0	1	1
FBgn0001961	dpse	yes	0	1	1
FBgn0001961	dsec	yes	0	1	1
FBgn0001961	dsim	yes	0	1	1
FBgn0001961	dvir	yes	0	1	1
FBgn0001961	dwil	yes	0.66153	0.41602	1
FBgn0001961	dyak	yes	0	1	1
FBgn0001967	1	yes	0	1	1
FBgn0001967	2	yes	0	1	1
FBgn0001967	3	yes	0	1	1
FBgn0001967	4	yes	0	1	1
FBgn0001967	5	yes	2.7983	0.0943641	0.751104
FBgn0001967	6	yes	0	1	1
FBgn0001967	7	yes	0	1	1
FBgn0001967	8	yes	0.035224	0.851127	1
FBgn0001967	9	yes	0	1	1
FBgn0001967	dana	yes	2.58128	0.108134	0.810411
FBgn0001967	dere	yes	0	1	1
FBgn0001967	dgri	yes	0.626632	0.428593	1
FBgn0001967	dmel	yes	0	1	1
FBgn0001967	dmoj	yes	0	1	1
FBgn0001967	dper	yes	0	1	1
FBgn0001967	dpse	yes	0	1	1
FBgn0001967	dsec	yes	0	1	1
FBgn0001967	dsim	yes	0	1	1
FBgn0001967	dvir	yes	0	1	1
FBgn0001967	dwil	yes	0	1	1
FBgn0001967	dyak	yes	0	1	1
FBgn0001980	1	yes	0	1	1
FBgn0001980	2	yes	0	1	1
FBgn0001980	3	yes	0	1	1
FBgn0001980	4	yes	1.44812	0.22883	1
FBgn0001980	5	yes	0	1	1
FBgn0001980	6	yes	0.689998	0.406165	1
FBgn0001980	7	yes	0	1	1
FBgn0001980	8	yes	0.055378	0.813956	1
FBgn0001980	9	yes	0	1	1
FBgn0001980	dana	yes	2e-06	0.998872	1
FBgn0001980	dere	yes	2e-06	0.998872	1
FBgn0001980	dgri	yes	0.326098	0.567966	1
FBgn0001980	dmel	yes	0	1	1
FBgn0001980	dmoj	yes	0	1	1
FBgn0001980	dper	yes	0	1	1
FBgn0001980	dpse	yes	0	1	1
FBgn0001980	dsec	yes	0	1	1
FBgn0001980	dsim	yes	8.26024	0.00405228	0.127087
FBgn0001980	dvir	yes	0	1	1
FBgn0001980	dwil	yes	4e-06	0.998404	1
FBgn0001980	dyak	yes	0	1	1
FBgn0001989	1	yes	0.16517	0.684441	1
FBgn0001989	2	yes	0	1	1
FBgn0001989	3	yes	1.4e-05	0.997015	1
FBgn0001989	4	yes	2.53272	0.111508	0.82457
FBgn0001989	5	yes	4.56794	0.0325756	0.416989
FBgn0001989	6	yes	0	1	1
FBgn0001989	7	yes	0	1	1
FBgn0001989	8	yes	0.000214	0.988328	1
FBgn0001989	9	yes	0	1	1
FBgn0001989	dana	yes	2.21525	0.136653	0.92432
FBgn0001989	dere	yes	0	1	1
FBgn0001989	dgri	yes	0	1	1
FBgn0001989	dmel	yes	0	1	1
FBgn0001989	dmoj	yes	4.89057	0.0270038	0.374725
FBgn0001989	dper	yes	0.470576	0.492722	1
FBgn0001989	dpse	yes	1e-05	0.997477	1
FBgn0001989	dsec	yes	0	1	1
FBgn0001989	dsim	yes	0	1	1
FBgn0001989	dvir	yes	0	1	1
FBgn0001989	dwil	yes	0	1	1
FBgn0001989	dyak	yes	5.92941	0.0148903	0.26818
FBgn0001992	1	yes	0	1	1
FBgn0001992	2	yes	2.27764	0.131251	0.904198
FBgn0001992	3	yes	0	1	1
FBgn0001992	4	yes	0	1	1
FBgn0001992	5	yes	8.70662	0.00317057	0.109105
FBgn0001992	6	yes	3.11959	0.0773561	0.673048
FBgn0001992	7	yes	0.649548	0.420274	1
FBgn0001992	8	yes	7.6e-05	0.993044	1
FBgn0001992	9	yes	0.06608	0.797132	1
FBgn0001992	dana	yes	2.80096	0.0942079	0.750631
FBgn0001992	dere	yes	0	1	1
FBgn0001992	dgri	yes	0	1	1
FBgn0001992	dmel	yes	0	1	1
FBgn0001992	dmoj	yes	0.62225	0.430212	1
FBgn0001992	dper	yes	0	1	1
FBgn0001992	dpse	yes	0	1	1
FBgn0001992	dsec	yes	0	1	1
FBgn0001992	dsim	yes	0	1	1
FBgn0001992	dvir	yes	0	1	1
FBgn0001992	dwil	yes	5.55463	0.0184318	0.303602
FBgn0001992	dyak	yes	2.48877	0.114661	0.836614
FBgn0001995	1	yes	0	1	1
FBgn0001995	2	yes	0	1	1
FBgn0001995	3	yes	0	1	1
FBgn0001995	4	yes	1.99408	0.157915	1
FBgn0001995	5	yes	0.00847	0.926672	1
FBgn0001995	6	yes	0	1	1
FBgn0001995	7	yes	0	1	1
FBgn0001995	8	yes	0	1	1
FBgn0001995	9	yes	4.95971	0.0259445	0.36609
FBgn0001995	dana	yes	0.570458	0.450077	1
FBgn0001995	dere	yes	0	1	1
FBgn0001995	dgri	yes	0	1	1
FBgn0001995	dmel	yes	0	1	1
FBgn0001995	dmoj	yes	1.79696	0.18008	1
FBgn0001995	dper	yes	0	1	1
FBgn0001995	dpse	yes	2.8e-05	0.995778	1
FBgn0001995	dsec	yes	0	1	1
FBgn0001995	dsim	yes	0	1	1
FBgn0001995	dvir	yes	0	1	1
FBgn0001995	dwil	yes	4.8244	0.0280596	0.383304
FBgn0001995	dyak	yes	0	1	1
FBgn0002031	1	yes	0	1	1
FBgn0002031	2	yes	0	1	1
FBgn0002031	3	yes	0	1	1
FBgn0002031	4	yes	0	1	1
FBgn0002031	5	yes	0	1	1
FBgn0002031	6	yes	0	1	1
FBgn0002031	7	yes	0	1	1
FBgn0002031	8	yes	0	1	1
FBgn0002031	9	yes	0	1	1
FBgn0002031	dana	yes	0	1	1
FBgn0002031	dere	yes	0	1	1
FBgn0002031	dgri	yes	0	1	1
FBgn0002031	dmel	yes	0	1	1
FBgn0002031	dmoj	yes	0	1	1
FBgn0002031	dper	yes	0	1	1
FBgn0002031	dpse	yes	0	1	1
FBgn0002031	dsec	yes	0	1	1
FBgn0002031	dsim	yes	0	1	1
FBgn0002031	dvir	yes	0	1	1
FBgn0002031	dwil	yes	0	1	1
FBgn0002031	dyak	yes	0	1	1
FBgn0002283	1	yes	0	1	1
FBgn0002283	2	yes	0	1	1
FBgn0002283	3	yes	0	1	1
FBgn0002283	4	yes	0	1	1
FBgn0002283	5	yes	0	1	1
FBgn0002283	6	yes	0	1	1
FBgn0002283	7	yes	0	1	1
FBgn0002283	8	yes	0	1	1
FBgn0002283	9	yes	0	1	1
FBgn0002283	dana	yes	0	1	1
FBgn0002283	dere	yes	0.36442	0.546062	1
FBgn0002283	dgri	yes	0	1	1
FBgn0002283	dmel	yes	0	1	1
FBgn0002283	dmoj	yes	0	1	1
FBgn0002283	dper	yes	0	1	1
FBgn0002283	dpse	yes	0	1	1
FBgn0002283	dsec	yes	0	1	1
FBgn0002283	dsim	yes	3.2e-05	0.995487	1
FBgn0002283	dvir	yes	0	1	1
FBgn0002283	dwil	yes	0.00615	0.937492	1
FBgn0002283	dyak	yes	0	1	1
FBgn0002284	1	yes	0	1	1
FBgn0002284	2	yes	0	1	1
FBgn0002284	3	yes	0	1	1
FBgn0002284	4	yes	3.31139	0.0688014	0.63051
FBgn0002284	5	yes	10.2658	0.00135521	0.0631411
FBgn0002284	6	yes	3.71855	0.0538111	0.550576
FBgn0002284	7	yes	10.9919	0.000915132	0.0479215
FBgn0002284	8	yes	8.38016	0.00379339	0.121776
FBgn0002284	9	yes	0	1	1
FBgn0002284	dana	yes	2.50933	0.113174	0.831358
FBgn0002284	dere	yes	0	1	1
FBgn0002284	dgri	yes	0	1	1
FBgn0002284	dmel	yes	0.097462	0.754897	1
FBgn0002284	dmoj	yes	0.433026	0.510508	1
FBgn0002284	dper	yes	0	1	1
FBgn0002284	dpse	yes	0	1	1
FBgn0002284	dsec	yes	0	1	1
FBgn0002284	dsim	yes	0	1	1
FBgn0002284	dvir	yes	0	1	1
FBgn0002284	dwil	yes	0	1	1
FBgn0002284	dyak	yes	0	1	1
FBgn0002354	1	yes	0	1	1
FBgn0002354	2	yes	0	1	1
FBgn0002354	3	yes	0.0013	0.971238	1
FBgn0002354	4	yes	0	1	1
FBgn0002354	5	yes	0	1	1
FBgn0002354	6	yes	0	1	1
FBgn0002354	7	yes	0	1	1
FBgn0002354	8	yes	0	1	1
FBgn0002354	9	yes	0	1	1
FBgn0002354	dana	yes	0	1	1
FBgn0002354	dere	yes	0	1	1
FBgn0002354	dgri	yes	0	1	1
FBgn0002354	dmel	yes	0	1	1
FBgn0002354	dmoj	yes	0	1	1
FBgn0002354	dper	yes	0	1	1
FBgn0002354	dpse	yes	0	1	1
FBgn0002354	dsec	yes	0	1	1
FBgn0002354	dsim	yes	2.4e-05	0.996091	1
FBgn0002354	dvir	yes	0	1	1
FBgn0002354	dwil	yes	0	1	1
FBgn0002354	dyak	yes	0	1	1
FBgn0002561	2	yes	0	1	1
FBgn0002561	3	yes	0	1	1
FBgn0002561	4	yes	0	1	1
FBgn0002561	5	yes	7.2538	0.00707513	0.176088
FBgn0002561	6	yes	3.02849	0.0818139	0.694585
FBgn0002561	7	yes	0	1	1
FBgn0002561	8	yes	0	1	1
FBgn0002561	9	yes	0.021414	0.883657	1
FBgn0002561	dana	yes	2.66915	0.102311	0.785849
FBgn0002561	dere	yes	0	1	1
FBgn0002561	dgri	yes	0	1	1
FBgn0002561	dmel	yes	0	1	1
FBgn0002561	dmoj	yes	1.67861	0.19511	1
FBgn0002561	dper	yes	0	1	1
FBgn0002561	dpse	yes	0	1	1
FBgn0002561	dsim	no	0	1	1
FBgn0002561	dvir	yes	0	1	1
FBgn0002561	dwil	yes	3.11325	0.077658	0.674448
FBgn0002561	dyak	yes	0	1	1
FBgn0002565	1	yes	0	1	1
FBgn0002565	2	yes	0	1	1
FBgn0002565	3	yes	0	1	1
FBgn0002565	4	yes	16.9601	3.81745e-05	0.00424437
FBgn0002565	5	yes	11.7294	0.000615191	0.036729
FBgn0002565	6	yes	3.58392	0.0583412	0.575102
FBgn0002565	7	yes	9.39929	0.00217069	0.0857816
FBgn0002565	8	yes	2.36896	0.123769	0.874467
FBgn0002565	9	yes	2.19356	0.138589	0.930701
FBgn0002565	dana	yes	7.61022	0.00580383	0.156768
FBgn0002565	dere	yes	0.850108	0.356522	1
FBgn0002565	dgri	yes	2.27073	0.131837	0.906803
FBgn0002565	dmel	yes	0	1	1
FBgn0002565	dmoj	yes	7.24335	0.00711641	0.176532
FBgn0002565	dper	yes	0	1	1
FBgn0002565	dpse	yes	0	1	1
FBgn0002565	dsec	yes	0.004938	0.943978	1
FBgn0002565	dsim	yes	0	1	1
FBgn0002565	dvir	yes	1.78422	0.181632	1
FBgn0002565	dwil	yes	6.40199	0.0113992	0.231404
FBgn0002565	dyak	yes	0	1	1
FBgn0002569	2	yes	0	1	1
FBgn0002569	3	yes	0	1	1
FBgn0002569	4	yes	0	1	1
FBgn0002569	5	yes	3.60927	0.0574583	0.570136
FBgn0002569	6	yes	0.508484	0.475796	1
FBgn0002569	7	yes	5.57317	0.0182377	0.301607
FBgn0002569	8	yes	4.54318	0.0330501	0.421114
FBgn0002569	9	yes	5.08764	0.024097	0.352605
FBgn0002569	dana	yes	6.87534	0.0087393	0.197909
FBgn0002569	dere	yes	0	1	1
FBgn0002569	dgri	yes	1.39579	0.237429	1
FBgn0002569	dmel	yes	0	1	1
FBgn0002569	dmoj	yes	12.0691	0.000512648	0.0323719
FBgn0002569	dper	yes	0	1	1
FBgn0002569	dpse	yes	4.55907	0.0327448	0.418325
FBgn0002569	dsec	no	0	1	1
FBgn0002569	dvir	yes	0	1	1
FBgn0002569	dwil	yes	1.93586	0.164119	1
FBgn0002569	dyak	yes	0	1	1
FBgn0002578	1	yes	2e-06	0.998872	1
FBgn0002578	2	yes	0	1	1
FBgn0002578	3	yes	0	1	1
FBgn0002578	4	yes	5.34065	0.0208337	0.324654
FBgn0002578	5	yes	5.01564	0.0251193	0.360367
FBgn0002578	6	yes	12.4187	0.000425067	0.0281693
FBgn0002578	7	yes	0.109984	0.740162	1
FBgn0002578	8	yes	6.76333	0.00930501	0.204914
[truncated: 63,536 more rows]

## Sheet: S4 enrichmt branch-site droso 
setID	Ontology	setName	setsize	score	direction	p-value	FDR
GO:0006030	BP	chitin metabolic process	29	16.2387	+	3.95698e-06	0.00153846
GO:0006022	BP	aminoglycan metabolic process	36	19.3751	+	5.74686e-06	0.00176471
GO:0006952	BP	defense response	36	19.2284	+	9.77004e-06	0.00176471
GO:0008061	MF	chitin binding	24	13.5154	+	1.95929e-05	0.002
GO:0004252	MF	serine-type endopeptidase activity	52	25.9671	+	3.27287e-05	0.00227273
GO:0008026	MF	ATP-dependent helicase activity	18	10.5144	+	3.95421e-05	0.0026087
GO:0004872	MF	receptor activity	13	7.93415	+	8.48061e-05	0.0048
GO:0006006	BP	glucose metabolic process	13	7.76106	+	0.000208931	0.00821429
GO:0046486	BP	glycerolipid metabolic process	17	9.65523	+	0.000228491	0.00896552
GO:0005819	CC	spindle	20	10.8841	+	0.000456451	0.0116667
GO:0004175	MF	endopeptidase activity	78	35.9112	+	0.000478575	0.0116667
GO:0009607	BP	response to biotic stimulus	31	15.7522	+	0.000596523	0.0131579
GO:0051707	BP	response to other organism	31	15.7522	+	0.000596523	0.0131579
GO:0006508	BP	proteolysis	136	59.5319	+	0.000706903	0.014186
GO:0006007	BP	glucose catabolic process	12	7.0278	+	0.000724215	0.014186
GO:0019320	BP	hexose catabolic process	12	7.0278	+	0.000724215	0.014186
GO:0030312	CC	external encapsulating structure	12	7.02377	+	0.000738568	0.0142222
GO:0015081	MF	sodium ion transmembrane transporter activity	16	8.87238	+	0.00088017	0.0160417
GO:0051649	BP	establishment of localization in cell	14	7.92463	+	0.000929034	0.0165306
GO:0007126	BP	meiosis	34	16.9072	+	0.000960165	0.0165385
GO:0003824	MF	catalytic activity	844	336.989	+	0.00111273	0.0175472
GO:0046488	BP	phosphatidylinositol metabolic process	11	6.45032	+	0.00116325	0.0181034
GO:0016490	MF	structural constituent of peritrophic membrane	11	6.42802	+	0.00129722	0.0181034
GO:0005975	BP	carbohydrate metabolic process	64	29.4889	+	0.00148787	0.0191667
GO:0004888	MF	transmembrane receptor activity	49	23.155	+	0.0015657	0.0201639
GO:0051276	BP	chromosome organization	59	27.2421	+	0.00203691	0.0238095
GO:0008270	MF	zinc ion binding	173	73.4004	+	0.0027005	0.0286364
GO:0002376	BP	immune system process	43	20.3686	+	0.00272792	0.0286364
GO:0002759	BP	regulation of antimicrobial humoral response	11	6.26126	+	0.00284859	0.0288235
GO:0004984	MF	olfactory receptor activity	19	9.9146	+	0.00303455	0.0292857
GO:0002697	BP	regulation of immune effector process	11	6.19951	+	0.00376336	0.0348
GO:0000819	BP	sister chromatid segregation	11	6.19882	+	0.00377483	0.0348
GO:0007143	BP	female meiosis	11	6.15068	+	0.0046675	0.039875
GO:0016021	CC	integral to membrane	224	93.136	+	0.00473515	0.0401235
GO:0031347	BP	regulation of defense response	12	6.57841	+	0.00545018	0.0434524
GO:0015370	MF	solute:sodium symporter activity	12	6.55064	+	0.00610668	0.0473864
GO:0000272	BP	polysaccharide catabolic process	11	6.07366	+	0.0064981	0.048913
GO:0016810	MF	hydrolase activity, acting on carbon-nitrogen (but not peptide) bonds	28	13.6072	+	0.00653982	0.048913
GO:0004521	MF	endoribonuclease activity	11	6.05822	+	0.00693468	0.0518085
GO:0007291	BP	sperm individualization	14	7.41431	+	0.00737927	0.0533673
GO:0010564	BP	regulation of cell cycle process	30	14.414	+	0.0074681	0.0533673
GO:0005635	CC	nuclear envelope	17	8.74873	+	0.00766421	0.0541584
GO:0016773	MF	phosphotransferase activity, alcohol group as acceptor	82	35.9591	+	0.00774348	0.0541584
GO:0051253	BP	negative regulation of RNA metabolic process	35	16.5128	+	0.00800689	0.0547115
GO:0007608	BP	sensory perception of smell	21	10.4974	+	0.00804008	0.0547115
GO:0004222	MF	metalloendopeptidase activity	26	12.66	+	0.00821713	0.054717
GO:0006807	BP	nitrogen compound metabolic process	298	121.498	+	0.00900072	0.0585321
GO:0005576	CC	extracellular region	97	41.8501	+	0.0100745	0.0655856
GO:0006814	BP	sodium ion transport	19	9.52926	+	0.010631	0.0683036
GO:0045132	BP	meiotic chromosome segregation	11	5.94334	+	0.0111024	0.0702609
GO:0034641	BP	cellular nitrogen compound metabolic process	296	120.386	+	0.0116265	0.0721008
GO:0010629	BP	negative regulation of gene expression	42	19.2441	+	0.0125425	0.0734426
GO:0090304	BP	nucleic acid metabolic process	162	67.5782	+	0.0130482	0.0746457
GO:0016301	MF	kinase activity	91	39.2394	+	0.0130757	0.0746457
GO:0048584	BP	positive regulation of response to stimulus	11	5.86184	+	0.0152827	0.0839259
GO:0016798	MF	hydrolase activity, acting on glycosyl bonds	26	12.3874	+	0.0166077	0.0858904
GO:0006139	BP	nucleobase, nucleoside, nucleotide and nucleic acid metabolic process	236	96.4326	+	0.0169116	0.0858904
GO:0016491	MF	oxidoreductase activity	201	82.6383	+	0.0177815	0.0901361
GO:0009987	BP	cellular process	790	310.504	+	0.019157	0.0954305
GO:0007088	BP	regulation of mitosis	16	8.02102	+	0.0192804	0.0954305
GO:0051783	BP	regulation of nuclear division	16	8.02102	+	0.0192804	0.0954305
GO:0006810	BP	transport	200	82.0636	+	0.0208522	0.103226
GO:0051234	BP	establishment of localization	197	80.8827	+	0.0209014	0.103226
GO:0006066	BP	alcohol metabolic process	35	16.0744	+	0.0209741	0.103226
GO:0004553	MF	hydrolase activity, hydrolyzing O-glycosyl compounds	22	10.5771	+	0.0215803	0.105031
GO:0008233	MF	peptidase activity	26	12.2702	+	0.0220924	0.105031
GO:0070011	MF	peptidase activity, acting on L-amino acid peptides	22	10.5675	+	0.0221271	0.105031
GO:0046914	MF	transition metal ion binding	58	25.5104	+	0.0222608	0.105031
GO:0050660	MF	flavin adenine dinucleotide binding	16	7.95516	+	0.0235875	0.110479
GO:0045892	BP	negative regulation of transcription, DNA-dependent	26	12.2423	+	0.0236083	0.110479
GO:0032553	MF	ribonucleotide binding	161	66.5468	+	0.0244181	0.113059
GO:0032555	MF	purine ribonucleotide binding	161	66.5468	+	0.0244181	0.113059
GO:0035639	MF	purine ribonucleoside triphosphate binding	161	66.5468	+	0.0244181	0.113059
GO:0006396	BP	RNA processing	36	16.4055	+	0.0249453	0.113966
GO:0031226	CC	intrinsic to plasma membrane	30	13.8903	+	0.0256061	0.113966
GO:0035222	BP	wing disc pattern formation	11	5.71579	+	0.0263125	0.117167
GO:0007346	BP	regulation of mitotic cell cycle	31	14.2719	+	0.0277136	0.120798
GO:0045017	BP	glycerolipid biosynthetic process	11	5.67925	+	0.0299673	0.129482
GO:0006955	BP	immune response	30	13.8158	+	0.0300698	0.129482
GO:0044262	BP	cellular carbohydrate metabolic process	44	19.6067	+	0.0301296	0.129482
GO:0017076	MF	purine nucleotide binding	164	67.4525	+	0.031523	0.137436
GO:0016705	MF	oxidoreductase activity, acting on paired donors, with incorporation or reduction of molecular oxygen	21	9.99101	+	0.0324888	0.139147
GO:0005524	MF	ATP binding	163	66.967	+	0.0342691	0.139147
GO:0030554	MF	adenyl nucleotide binding	163	66.967	+	0.0342691	0.139147
GO:0032559	MF	adenyl ribonucleotide binding	163	66.967	+	0.0342691	0.139147
GO:0008237	MF	metallopeptidase activity	12	6.08146	+	0.0344788	0.139147
GO:0007127	BP	meiosis I	18	8.68184	+	0.0349686	0.14061
GO:0019730	BP	antimicrobial humoral response	14	6.91673	+	0.0391089	0.154364
GO:0005815	CC	microtubule organizing center	16	7.76833	+	0.0406232	0.157611
GO:0055114	BP	oxidation-reduction process	167	68.2762	+	0.0430856	0.167753
GO:0019899	MF	enzyme binding	14	6.87686	+	0.0440444	0.16913
GO:0048232	BP	male gamete generation	45	19.7865	+	0.0445048	0.170043
GO:0008033	BP	tRNA processing	17	8.15687	+	0.045351	0.170921
GO:0005887	CC	integral to plasma membrane	29	13.1989	+	0.0457063	0.170921
GO:0044281	BP	small molecule metabolic process	212	85.7864	+	0.0458515	0.170921
GO:0008238	MF	exopeptidase activity	18	8.57743	+	0.0460765	0.170921
GO:0051179	BP	localization	236	95.1013	+	0.0469135	0.174042
GO:0007283	BP	spermatogenesis	44	19.3399	+	0.0474748	0.17496
GO:0050662	MF	coenzyme binding	48	20.9528	+	0.048493	0.17496
GO:0034470	BP	ncRNA processing	27	12.3316	+	0.0492587	0.177075
GO:0048515	BP	spermatid differentiation	24	11.0749	+	0.0498564	0.177075
GO:0045786	BP	negative regulation of cell cycle	11	5.52635	+	0.0503577	0.177686
GO:0045934	BP	negative regulation of nucleobase, nucleoside, nucleotide and nucleic acid metabolic process	41	18.0663	+	0.0516748	0.183438
GO:0010639	BP	negative regulation of organelle organization	12	5.93404	+	0.0552074	0.192472
GO:0015631	MF	tubulin binding	12	5.93019	+	0.055864	0.192472
GO:0005549	MF	odorant binding	43	18.8122	+	0.0578159	0.19663
GO:0003924	MF	GTPase activity	45	6.59106	-	1.20228e-12	0
GO:0007264	BP	small GTPase mediated signal transduction	38	5.24061	-	1.25648e-11	0
GO:0005525	MF	GTP binding	56	10.184	-	2.09858e-11	0
GO:0003735	MF	structural constituent of ribosome	81	18.4231	-	7.47981e-10	0
GO:0022626	CC	cytosolic ribosome	33	4.90689	-	1.68891e-09	0
GO:0015934	CC	large ribosomal subunit	50	11.0686	-	4.77117e-07	0
GO:0071011	CC	precatalytic spliceosome	37	7.31952	-	5.8778e-07	0.00111111
GO:0006412	BP	translation	110	30.0828	-	7.96321e-07	0.00111111
GO:0019219	BP	regulation of nucleobase, nucleoside, nucleotide and nucleic acid metabolic process	127	36.116	-	2.19102e-06	0.00111111
GO:0006397	BP	mRNA processing	61	15.0867	-	3.7904e-06	0.00153846
GO:0000022	BP	mitotic spindle elongation	28	5.30839	-	5.43058e-06	0.00153846
GO:0051231	BP	spindle elongation	28	5.30839	-	5.43058e-06	0.00153846
GO:0000377	BP	RNA splicing, via transesterification reactions with bulged adenosine as nucleophile	49	11.6018	-	7.28384e-06	0.00176471
GO:0000398	BP	nuclear mRNA splicing, via spliceosome	49	11.6018	-	7.28384e-06	0.00176471
GO:0007269	BP	neurotransmitter secretion	30	6.0319	-	1.00669e-05	0.002
GO:0022625	CC	cytosolic large ribosomal subunit	23	4.07331	-	1.08806e-05	0.002
GO:0008021	CC	synaptic vesicle	13	1.62708	-	2.98171e-05	0.00227273
GO:0048488	BP	synaptic vesicle endocytosis	16	2.54783	-	6.33526e-05	0.00375
GO:0005811	CC	lipid particle	96	27.959	-	0.000141694	0.00576923
GO:0015935	CC	small ribosomal subunit	31	7.07831	-	0.000153571	0.00666667
GO:0015031	BP	protein transport	78	22.3188	-	0.000273995	0.01
GO:0016591	CC	DNA-directed RNA polymerase II, holoenzyme	17	3.14863	-	0.00028691	0.010303
GO:0030117	CC	membrane coat	11	1.53149	-	0.000289921	0.010303
GO:0048475	CC	coated membrane	11	1.53149	-	0.000289921	0.010303
GO:0071013	CC	catalytic step 2 spliceosome	28	6.4684	-	0.000412966	0.0114706
GO:0005740	CC	mitochondrial envelope	93	27.7841	-	0.000650793	0.0141026
GO:0016023	CC	cytoplasmic membrane-bounded vesicle	12	1.96787	-	0.000704458	0.014186
GO:0048513	BP	organ development	180	57.7355	-	0.000736094	0.0142222
GO:0044455	CC	mitochondrial membrane part	57	15.8893	-	0.000755337	0.0143478
GO:0005875	CC	microtubule associated complex	118	36.4206	-	0.000830414	0.0155319
GO:0046907	BP	intracellular transport	79	23.3396	-	0.00104188	0.0165385
GO:0030532	CC	small nuclear ribonucleoprotein complex	20	4.34077	-	0.00105888	0.0165385
GO:2000241	BP	regulation of reproductive process	11	1.80481	-	0.00118568	0.0181034
GO:0044087	BP	regulation of cellular component biogenesis	21	4.69519	-	0.0012983	0.0181034
GO:0043687	BP	post-translational protein modification	14	2.65741	-	0.00132029	0.0181034
GO:0006413	BP	translational initiation	21	4.71388	-	0.00138647	0.0181356
GO:0031966	CC	mitochondrial membrane	86	25.9727	-	0.00169635	0.0216129
GO:0045995	BP	regulation of embryonic development	11	1.97805	-	0.0026974	0.0286364
GO:0005743	CC	mitochondrial inner membrane	77	23.2157	-	0.00278425	0.0288235
GO:0048193	BP	Golgi vesicle transport	15	3.13931	-	0.00293175	0.0291304
GO:0000313	CC	organellar ribosome	44	12.2651	-	0.00307728	0.0292958
GO:0051146	BP	striated muscle cell differentiation	19	4.3643	-	0.00332733	0.0308333
GO:0003743	MF	translation initiation factor activity	20	4.6828	-	0.00350002	0.0319178
GO:0009887	BP	organ morphogenesis	74	22.4195	-	0.00406008	0.0369737
GO:0005179	MF	hormone activity	16	3.5347	-	0.00427943	0.0380519
GO:0010468	BP	regulation of gene expression	174	57.1511	-	0.00439542	0.0388462
GO:0006366	BP	transcription from RNA polymerase II promoter	28	7.26383	-	0.00458061	0.0397468
GO:0005762	CC	mitochondrial large ribosomal subunit	27	6.99529	-	0.0052355	0.0428916
GO:0003729	MF	mRNA binding	38	10.5407	-	0.00527507	0.0428916
GO:0005759	CC	mitochondrial matrix	68	20.567	-	0.0055371	0.0443529
GO:0006911	BP	phagocytosis, engulfment	50	14.5324	-	0.00568289	0.0448837
GO:0070727	BP	cellular macromolecule localization	65	19.5773	-	0.00579058	0.0451724
GO:0006897	BP	endocytosis	63	18.9404	-	0.00620412	0.048427
GO:0065008	BP	regulation of biological quality	134	43.4491	-	0.00642538	0.048913
GO:0003700	MF	sequence-specific DNA binding transcription factor activity	60	17.9936	-	0.00698225	0.0518085
GO:2000112	BP	regulation of cellular macromolecule biosynthetic process	149	48.8103	-	0.00725539	0.0533673
GO:0022890	MF	inorganic cation transmembrane transporter activity	54	15.9997	-	0.00732071	0.0533673
GO:0007218	BP	neuropeptide signaling pathway	14	3.09946	-	0.00771899	0.0541584
GO:0048699	BP	generation of neurons	81	25.2349	-	0.00808124	0.0547115
GO:0006119	BP	oxidative phosphorylation	36	10.0781	-	0.00819001	0.054717
GO:0030182	BP	neuron differentiation	65	19.7963	-	0.00844919	0.0557944
GO:0045595	BP	regulation of cell differentiation	42	12.0969	-	0.00896058	0.0585321
GO:0035120	BP	post-embryonic appendage morphogenesis	31	8.53863	-	0.0101718	0.0655856
GO:0019898	CC	extrinsic to membrane	11	2.29922	-	0.0107236	0.0687611
GO:0015630	CC	microtubule cytoskeleton	135	44.2605	-	0.0110502	0.0702609
GO:0005746	CC	mitochondrial respiratory chain	37	10.572	-	0.0118148	0.0721008
GO:0070469	CC	respiratory chain	37	10.572	-	0.0118148	0.0721008
GO:0005184	MF	neuropeptide hormone activity	13	2.92031	-	0.0119735	0.0721008
GO:0048468	BP	cell development	140	46.1063	-	0.0121798	0.0725833
GO:0016055	BP	Wnt receptor signaling pathway	15	3.53804	-	0.0124973	0.0734426
GO:0032268	BP	regulation of cellular protein metabolic process	31	8.63327	-	0.0127319	0.0736585
GO:0003674	MF	molecular_function	806	287.062	-	0.0129124	0.0742742
GO:0022604	BP	regulation of cell morphogenesis	25	6.70194	-	0.013196	0.0746457
GO:0035107	BP	appendage morphogenesis	33	9.33985	-	0.0143008	0.0803053
GO:0035114	BP	imaginal disc-derived appendage morphogenesis	33	9.33985	-	0.0143008	0.0803053
GO:0048736	BP	appendage development	33	9.33985	-	0.0143008	0.0803053
GO:0048737	BP	imaginal disc-derived appendage development	33	9.33985	-	0.0143008	0.0803053
GO:0048469	BP	cell maturation	22	5.77981	-	0.0146285	0.0812782
GO:0007163	BP	establishment or maintenance of cell polarity	28	7.71499	-	0.0146841	0.0812782
GO:0048523	BP	negative regulation of cellular process	84	26.6858	-	0.0148415	0.0826119
GO:0051252	BP	regulation of RNA metabolic process	145	48.0871	-	0.0154067	0.0845588
GO:0044431	CC	Golgi apparatus part	23	6.12881	-	0.0158239	0.0852174
GO:0000279	BP	M phase	93	29.8638	-	0.0159423	0.0852174
GO:0006417	BP	regulation of translation	12	2.70471	-	0.016295	0.0858904
GO:0016197	BP	endosome transport	11	2.41074	-	0.016585	0.0858904
GO:0045333	BP	cellular respiration	42	12.4037	-	0.0166579	0.0858904
GO:0005829	CC	cytosol	49	14.7673	-	0.0168553	0.0858904
GO:0032879	BP	regulation of localization	33	9.41716	-	0.0169744	0.0858904
GO:0009888	BP	tissue development	105	34.1051	-	0.0170503	0.0858904
GO:0000502	CC	proteasome complex	20	5.2281	-	0.0185206	0.0932432
GO:0034613	BP	cellular protein localization	55	16.8886	-	0.0194726	0.0963816
GO:0015078	MF	hydrogen ion transmembrane transporter activity	39	11.5255	-	0.0213732	0.105031
GO:0007472	BP	wing disc morphogenesis	30	8.53863	-	0.0217255	0.105031
GO:0007476	BP	imaginal disc-derived wing morphogenesis	30	8.53863	-	0.0217255	0.105031
GO:0007517	BP	muscle organ development	32	9.20278	-	0.0218673	0.105031
GO:0021700	BP	developmental maturation	23	6.26579	-	0.0225717	0.10561
GO:0006886	BP	intracellular protein transport	51	15.6401	-	0.0236379	0.110479
GO:0044057	BP	regulation of system process	11	2.52085	-	0.0249645	0.113966
GO:0043565	MF	sequence-specific DNA binding	36	10.6067	-	0.0253552	0.113966
GO:0022904	BP	respiratory electron transport chain	32	9.27535	-	0.025534	0.113966
GO:0042773	BP	ATP synthesis coupled electron transport	32	9.27535	-	0.025534	0.113966
GO:0042775	BP	mitochondrial ATP synthesis coupled electron transport	32	9.27535	-	0.025534	0.113966
GO:0060284	BP	regulation of cell development	30	8.61398	-	0.0256552	0.113966
GO:0071842	BP	cellular component organization at cellular level	263	90.8319	-	0.0256926	0.113966
GO:0003779	MF	actin binding	27	7.64477	-	0.0268958	0.118261
GO:0043484	BP	regulation of RNA splicing	12	2.84757	-	0.0270248	0.118261
GO:0048024	BP	regulation of nuclear mRNA splicing, via spliceosome	12	2.84757	-	0.0270248	0.118261
GO:0050684	BP	regulation of mRNA processing	12	2.84757	-	0.0270248	0.118261
GO:0035152	BP	regulation of tube architecture, open tracheal system	16	4.09667	-	0.0273971	0.120484
GO:0022900	BP	electron transport chain	33	9.64419	-	0.0275144	0.120484
GO:0015980	BP	energy derivation by oxidation of organic compounds	45	13.6941	-	0.0278897	0.120798
GO:0060341	BP	regulation of cellular localization	17	4.42275	-	0.0281637	0.121376
GO:0002165	BP	instar larval or pupal development	89	28.9358	-	0.0290532	0.125053
GO:0051128	BP	regulation of cellular component organization	74	23.7644	-	0.0316323	0.137436
GO:0048599	BP	oocyte development	22	6.07999	-	0.0319607	0.137868
GO:0009628	BP	response to abiotic stimulus	52	16.1649	-	0.0319649	0.137868
GO:0007051	BP	spindle organization	78	25.1842	-	0.0327296	0.139147
GO:0005794	CC	Golgi apparatus	40	12.0916	-	0.0329764	0.139147
GO:0071841	BP	cellular component organization or biogenesis at cellular level	280	97.3246	-	0.0331964	0.139147
GO:0055001	BP	muscle cell development	14	3.53387	-	0.0334898	0.139147
GO:0055002	BP	striated muscle cell development	14	3.53387	-	0.0334898	0.139147
GO:0009416	BP	response to light stimulus	22	6.10081	-	0.0336415	0.139147
GO:0007308	BP	oocyte construction	21	5.77981	-	0.0340333	0.139147
GO:0009653	BP	anatomical structure morphogenesis	135	45.3182	-	0.0340627	0.139147
GO:0051093	BP	negative regulation of developmental process	25	7.09338	-	0.0343718	0.139147
GO:0006357	BP	regulation of transcription from RNA polymerase II promoter	39	11.7865	-	0.0350625	0.14061
GO:0007010	BP	cytoskeleton organization	141	47.4999	-	0.0356819	0.142605
GO:0080090	BP	regulation of primary metabolic process	32	9.43812	-	0.0357375	0.142605
GO:0005654	CC	nucleoplasm	56	17.6221	-	0.0363095	0.144537
GO:0005856	CC	cytoskeleton	159	53.9797	-	0.0377378	0.15
GO:0009791	BP	post-embryonic development	90	29.5045	-	0.0378901	0.15
GO:0006909	BP	phagocytosis	54	16.9806	-	0.0390721	0.154364
GO:0001751	BP	compound eye photoreceptor cell differentiation	18	4.86712	-	0.0396426	0.155202
GO:0001754	BP	eye photoreceptor cell differentiation	18	4.86712	-	0.0396426	0.155202
GO:0046530	BP	photoreceptor cell differentiation	18	4.86712	-	0.0396426	0.155202
GO:0048729	BP	tissue morphogenesis	48	14.9314	-	0.0399731	0.155848
GO:0035220	BP	wing disc development	40	12.207	-	0.0405766	0.157611
GO:0048519	BP	negative regulation of biological process	101	33.5055	-	0.0436771	0.169079
GO:0000381	BP	regulation of alternative nuclear mRNA splicing, via spliceosome	11	2.68502	-	0.0441574	0.16913
GO:0046873	MF	metal ion transmembrane transporter activity	18	4.91184	-	0.0445785	0.170043
GO:0070647	BP	protein modification by small protein conjugation or removal	16	4.27032	-	0.0449982	0.170921
GO:0007560	BP	imaginal disc morphogenesis	42	12.9603	-	0.045909	0.170921
GO:0048563	BP	post-embryonic organ morphogenesis	42	12.9603	-	0.045909	0.170921
GO:0044451	CC	nucleoplasm part	55	17.4596	-	0.0477464	0.17496
GO:0072594	BP	establishment of protein localization to organelle	15	3.9727	-	0.0479553	0.17496
GO:0031974	CC	membrane-enclosed lumen	109	36.4311	-	0.0482715	0.17496
GO:0035150	BP	regulation of tube size	12	3.02512	-	0.0484183	0.17496
GO:0035151	BP	regulation of tube size, open tracheal system	12	3.02512	-	0.0484183	0.17496
GO:0051246	BP	regulation of protein metabolic process	34	10.2683	-	0.0484332	0.17496
GO:0045202	CC	synapse	16	4.30441	-	0.0493944	0.177075
GO:0007405	BP	neuroblast proliferation	11	2.7207	-	0.0496752	0.177075
GO:0061351	BP	neural precursor cell proliferation	11	2.7207	-	0.0496752	0.177075
GO:0007309	BP	oocyte axis specification	20	5.61014	-	0.050087	0.177087
GO:0007610	BP	behavior	78	25.553	-	0.0521524	0.184397
GO:0008360	BP	regulation of cell shape	23	6.63065	-	0.0538434	0.190736
GO:0006367	BP	transcription initiation from RNA polymerase II promoter	20	5.64292	-	0.0541973	0.192046
GO:0050808	BP	synapse organization	14	3.70454	-	0.0555175	0.192472
GO:0031981	CC	nuclear lumen	102	34.0832	-	0.0555816	0.192472
GO:0019887	MF	protein kinase regulator activity	11	2.75725	-	0.0559161	0.192472
GO:0008298	BP	intracellular mRNA localization	11	2.75998	-	0.0564069	0.192472
GO:0000428	CC	DNA-directed RNA polymerase complex	11	2.75998	-	0.0564077	0.192472
GO:0030880	CC	RNA polymerase complex	11	2.75998	-	0.0564077	0.192472
GO:0055029	CC	nuclear DNA-directed RNA polymerase complex	11	2.75998	-	0.0564077	0.192472
GO:0043233	CC	organelle lumen	106	35.5175	-	0.0564554	0.192472
GO:0070013	CC	intracellular organelle lumen	106	35.5175	-	0.0564554	0.192472
GO:0009798	BP	axis specification	32	9.67366	-	0.0565246	0.192472
GO:0031324	BP	negative regulation of cellular metabolic process	20	5.67041	-	0.0578577	0.19663
GO:0007528	BP	neuromuscular junction development	11	2.77454	-	0.0590877	0.198659
GO:0048741	BP	skeletal muscle fiber development	11	2.77454	-	0.0590877	0.198659
GO:0048747	BP	muscle fiber development	11	2.77454	-	0.0590877	0.198659

## Sheet: S5 enrichmt branch-site bees
setID	Ontology	setName	setsize	score	direction	p-value	FDR
GO:0005099	MF	Ras GTPase activator activity	11	5.95898	+	1.06e-05	0.03
GO:0005083	MF	small GTPase regulator activity	18	8.05966	+	0.000102483	0.0414286
GO:0004872	MF	receptor activity	16	7.21156	+	0.000203632	0.0414286
GO:0022836	MF	gated channel activity	11	5.43069	+	0.000211266	0.0414286
GO:0006399	BP	tRNA metabolic process	26	10.3313	+	0.000398084	0.0533333
GO:0071842	BP	cellular component organization at cellular level	190	55.5326	+	0.0012844	0.0646667
GO:0006418	BP	tRNA aminoacylation for protein translation	19	7.59378	+	0.00212904	0.0842105
GO:0009725	BP	response to hormone stimulus	11	4.94292	+	0.0022134	0.0842105
GO:0005635	CC	nuclear envelope	13	5.61981	+	0.00223795	0.0842105
GO:0032507	BP	maintenance of protein location in cell	12	5.27669	+	0.00229078	0.0842105
GO:0051336	BP	regulation of hydrolase activity	20	7.85073	+	0.0026003	0.089
GO:0006629	BP	lipid metabolic process	51	17.011	+	0.00306706	0.0945455
GO:0031072	MF	heat shock protein binding	17	6.72958	+	0.00456178	0.111154
GO:0008152	BP	metabolic process	335	91.3379	+	0.00695227	0.143519
GO:0004812	MF	aminoacyl-tRNA ligase activity	19	7.20011	+	0.00746329	0.143519
GO:0016740	MF	transferase activity	211	59.1176	+	0.00874719	0.143519
GO:0019899	MF	enzyme binding	19	7.11078	+	0.00972292	0.143519
GO:0005216	MF	ion channel activity	14	5.51581	+	0.0109802	0.143519
GO:0022838	MF	substrate-specific channel activity	14	5.51581	+	0.0109802	0.143519
GO:0009308	BP	amine metabolic process	47	15.2042	+	0.0110845	0.143519
GO:0004222	MF	metalloendopeptidase activity	15	5.80866	+	0.0118009	0.143519
GO:0005938	CC	cell cortex	15	5.80451	+	0.0119594	0.143519
GO:0008237	MF	metallopeptidase activity	23	8.24053	+	0.012115	0.143519
GO:0007275	BP	multicellular organismal development	274	74.9015	+	0.0126743	0.143519
GO:0007165	BP	signal transduction	97	28.7786	+	0.012743	0.143519
GO:0044106	BP	cellular amine metabolic process	40	12.9428	+	0.0190061	0.185802
GO:0044459	CC	plasma membrane part	45	14.2902	+	0.0208445	0.185802
GO:0006520	BP	cellular amino acid metabolic process	32	10.6155	+	0.021427	0.185802
GO:0032879	BP	regulation of localization	36	11.7311	+	0.0222887	0.185802
GO:0006140	BP	regulation of nucleotide metabolic process	13	4.98494	+	0.0223557	0.185802
GO:0030811	BP	regulation of nucleotide catabolic process	13	4.98494	+	0.0223557	0.185802
GO:0033121	BP	regulation of purine nucleotide catabolic process	13	4.98494	+	0.0223557	0.185802
GO:0033124	BP	regulation of GTP catabolic process	13	4.98494	+	0.0223557	0.185802
GO:0043087	BP	regulation of GTPase activity	13	4.98494	+	0.0223557	0.185802
GO:0006793	BP	phosphorus metabolic process	97	28.2965	+	0.0228392	0.185802
GO:0006796	BP	phosphate metabolic process	97	28.2965	+	0.0228392	0.185802
GO:0042578	MF	phosphoric ester hydrolase activity	42	13.3768	+	0.0238824	0.190476
GO:0016758	MF	transferase activity, transferring hexosyl groups	26	8.8405	+	0.0238934	0.190476
GO:0022626	CC	cytosolic ribosome	42	3.48474	-	9.13e-06	0.03
GO:0000022	BP	mitotic spindle elongation	38	3.29866	-	3.85e-05	0.0325
GO:0051231	BP	spindle elongation	38	3.29866	-	3.85e-05	0.0325
GO:0007051	BP	spindle organization	76	10.9821	-	0.000300171	0.05
GO:0000279	BP	M phase	106	17.2073	-	0.000532056	0.0541667
GO:0022627	CC	cytosolic small ribosomal subunit	20	1.30701	-	0.000656085	0.0541667
GO:0007052	BP	mitotic spindle organization	71	10.4435	-	0.000677692	0.0541667
GO:0044451	CC	nucleoplasm part	62	8.98638	-	0.00115399	0.0646667
GO:0000502	CC	proteasome complex	35	3.98596	-	0.00116273	0.0646667
GO:0007264	BP	small GTPase mediated signal transduction	27	2.97563	-	0.0033201	0.0945455
GO:0022625	CC	cytosolic large ribosomal subunit	22	2.17773	-	0.00395784	0.104348
GO:0044260	BP	cellular macromolecule metabolic process	480	100.688	-	0.00491171	0.111154
GO:0071844	BP	cellular component assembly at cellular level	100	17.4978	-	0.0049555	0.111154
GO:0022624	CC	proteasome accessory complex	20	1.93627	-	0.00526989	0.115556
GO:0010608	BP	posttranscriptional regulation of gene expression	41	5.92921	-	0.00799971	0.143519
GO:0006366	BP	transcription from RNA polymerase II promoter	25	2.9581	-	0.00810699	0.143519
GO:0005838	CC	proteasome regulatory particle	19	1.93627	-	0.00874208	0.143519
GO:0007350	BP	blastoderm segmentation	29	3.73373	-	0.0091806	0.143519
GO:0005654	CC	nucleoplasm	66	10.9664	-	0.00940133	0.143519
GO:0071013	CC	catalytic step 2 spliceosome	56	8.96365	-	0.00953382	0.143519
GO:0007310	BP	oocyte dorsal/ventral axis specification	14	1.16584	-	0.0105715	0.143519
GO:0010467	BP	gene expression	249	50.4096	-	0.0113261	0.143519
GO:0009950	BP	dorsal/ventral axis specification	19	2.03773	-	0.0117398	0.143519
GO:0000375	BP	RNA splicing, via transesterification reactions	82	14.4204	-	0.012089	0.143519
GO:0000377	BP	RNA splicing, via transesterification reactions with bulged adenosine as nucleophile	82	14.4204	-	0.012089	0.143519
GO:0000398	BP	nuclear mRNA splicing, via spliceosome	82	14.4204	-	0.012089	0.143519
GO:0008380	BP	RNA splicing	82	14.4204	-	0.012089	0.143519
GO:0003729	MF	mRNA binding	69	11.7555	-	0.0123488	0.143519
GO:0003674	MF	molecular_function	1264	281.982	-	0.0128839	0.143519
GO:0006357	BP	regulation of transcription from RNA polymerase II promoter	26	3.33364	-	0.0131851	0.145818
GO:0006139	BP	nucleobase, nucleoside, nucleotide and nucleic acid metabolic process	226	45.7224	-	0.015449	0.174211
GO:0005667	CC	transcription factor complex	21	2.49209	-	0.0155387	0.174211
GO:0007010	BP	cytoskeleton organization	144	27.8384	-	0.016117	0.177586
GO:0016071	BP	mRNA metabolic process	101	18.65	-	0.0165126	0.178644
GO:0044267	BP	cellular protein metabolic process	325	67.9075	-	0.0173427	0.1845
GO:0016070	BP	RNA metabolic process	137	26.4165	-	0.0176554	0.185802
GO:0090304	BP	nucleic acid metabolic process	173	34.2842	-	0.0184003	0.185802
GO:0003924	MF	GTPase activity	48	7.82238	-	0.0207872	0.185802
GO:0000578	BP	embryonic axis specification	27	3.72391	-	0.0211826	0.185802
GO:0009798	BP	axis specification	39	6.04797	-	0.0214481	0.185802
GO:0007309	BP	oocyte axis specification	31	4.49389	-	0.021587	0.185802
GO:0005634	CC	nucleus	321	67.3748	-	0.0219937	0.185802
GO:0005525	MF	GTP binding	57	9.701	-	0.0226127	0.185802
GO:0019001	MF	guanyl nucleotide binding	57	9.701	-	0.0226127	0.185802
GO:0032561	MF	guanyl ribonucleotide binding	57	9.701	-	0.0226127	0.185802
GO:0043687	BP	post-translational protein modification	12	1.08607	-	0.0240067	0.190476

## Sheet: S6 enrichmnt branch-site ants
setID	Ontology	setName	setsize	score	direction	p-value	FDR
GO:0000313	CC	organellar ribosome	59	26.8108	+	1.43288e-10	0
GO:0006120	BP	mitochondrial electron transport, NADH to ubiquinone	18	10.5641	+	1.04805e-09	0
GO:0005759	CC	mitochondrial matrix	98	39.6794	+	1.63068e-09	0
GO:0005762	CC	mitochondrial large ribosomal subunit	36	16.758	+	1.08622e-07	0.0025
GO:0005746	CC	mitochondrial respiratory chain	31	14.5725	+	4.52972e-07	0.00666667
GO:0005747	CC	mitochondrial respiratory chain complex I	22	10.9558	+	1.25629e-06	0.00666667
GO:0008137	MF	NADH dehydrogenase (ubiquinone) activity	16	7.98956	+	3.21282e-05	0.0157143
GO:0005763	CC	mitochondrial small ribosomal subunit	25	10.8931	+	0.000178056	0.0327273
GO:0008038	BP	neuron recognition	19	8.6782	+	0.000228635	0.0327273
GO:0008344	BP	adult locomotory behavior	19	8.35381	+	0.000819594	0.0684615
GO:0042254	BP	ribosome biogenesis	39	15.0447	+	0.00111285	0.0833333
GO:0003735	MF	structural constituent of ribosome	107	36.3903	+	0.00115921	0.0833333
GO:0044459	CC	plasma membrane part	129	42.8556	+	0.00158137	0.105625
GO:0006508	BP	proteolysis	145	47.407	+	0.00220966	0.131765
GO:0006412	BP	translation	191	60.9549	+	0.00251977	0.1355
GO:0016491	MF	oxidoreductase activity	127	41.843	+	0.00275342	0.1355
GO:0004872	MF	receptor activity	90	30.6228	+	0.00282396	0.1355
GO:0055114	BP	oxidation-reduction process	129	42.1883	+	0.00383183	0.147917
GO:0008237	MF	metallopeptidase activity	36	13.5657	+	0.00387475	0.147917
GO:0061134	MF	peptidase regulator activity	17	7.17282	+	0.00462805	0.166154
GO:0002520	BP	immune system development	26	10.1722	+	0.0052835	0.172759
GO:0048534	BP	hematopoietic or lymphoid organ development	26	10.1722	+	0.0052835	0.172759
GO:0016616	MF	oxidoreductase activity, acting on the CH-OH group of donors, NAD or NADP as acceptor	18	7.47655	+	0.00531916	0.172759
GO:0016836	MF	hydro-lyase activity	14	6.07825	+	0.00546434	0.173333
GO:0008061	MF	chitin binding	16	6.72955	+	0.00646945	0.19625
GO:0009057	BP	macromolecule catabolic process	89	29.7051	+	0.00712808	0.201176
GO:0008236	MF	serine-type peptidase activity	34	12.6616	+	0.00715991	0.201176
GO:0019842	MF	vitamin binding	21	8.37845	+	0.00762525	0.211607
GO:0007156	BP	homophilic cell adhesion	13	5.61274	+	0.00834866	0.211607
GO:0016887	MF	ATPase activity	145	46.2401	+	0.00881648	0.211607
GO:0015935	CC	small ribosomal subunit	39	14.0961	+	0.0102149	0.211607
GO:0031224	CC	intrinsic to membrane	291	88.5099	+	0.0103171	0.211607
GO:0016278	MF	lysine N-methyltransferase activity	11	4.84345	+	0.0105988	0.211607
GO:0016279	MF	protein-lysine N-methyltransferase activity	11	4.84345	+	0.0105988	0.211607
GO:0018024	MF	histone-lysine N-methyltransferase activity	11	4.84345	+	0.0105988	0.211607
GO:0035075	BP	response to ecdysone	15	6.23923	+	0.0106333	0.211607
GO:0048545	BP	response to steroid hormone stimulus	15	6.23923	+	0.0106333	0.211607
GO:0030414	MF	peptidase inhibitor activity	12	5.18455	+	0.0111224	0.211607
GO:0006030	BP	chitin metabolic process	19	7.5801	+	0.0111627	0.211607
GO:0006364	BP	rRNA processing	20	7.89453	+	0.0118226	0.211607
GO:0043292	CC	contractile fiber	14	5.83413	+	0.0130972	0.215455
GO:0042623	MF	ATPase activity, coupled	129	41.1582	+	0.0131918	0.215455
GO:0004540	MF	ribonuclease activity	31	11.4118	+	0.0139169	0.215455
GO:0003899	MF	DNA-directed RNA polymerase activity	22	8.49692	+	0.0139479	0.215455
GO:0034062	MF	RNA polymerase activity	22	8.49692	+	0.0139479	0.215455
GO:0044248	BP	cellular catabolic process	134	42.5587	+	0.0143063	0.218358
GO:0003774	MF	motor activity	32	11.7031	+	0.0148116	0.220725
GO:0016072	BP	rRNA metabolic process	22	8.43643	+	0.0164012	0.2376
GO:0016021	CC	integral to membrane	284	85.8054	+	0.017386	0.243947
GO:0030054	CC	cell junction	45	15.663	+	0.0187559	0.249146
GO:0035159	BP	regulation of tube length, open tracheal system	18	7.06885	+	0.0188078	0.249146
GO:0034660	BP	ncRNA metabolic process	84	27.4281	+	0.0207848	0.249796
GO:0015934	CC	large ribosomal subunit	64	21.3978	+	0.0212917	0.249796
GO:0016323	CC	basolateral plasma membrane	20	7.67984	+	0.0215204	0.249796
GO:0042054	MF	histone methyltransferase activity	12	4.99645	+	0.0219346	0.249796
GO:0005918	CC	septate junction	11	4.6372	+	0.023063	0.252621
GO:0005700	CC	polytene chromosome	47	16.1443	+	0.0238676	0.253945
GO:0004222	MF	metalloendopeptidase activity	22	8.28588	+	0.0242178	0.253945
GO:0048037	MF	cofactor binding	66	21.8887	+	0.0251665	0.259737
GO:0048471	CC	perinuclear region of cytoplasm	12	4.95278	+	0.0254783	0.259737
GO:0035222	BP	wing disc pattern formation	24	8.90873	+	0.0255744	0.259737
GO:0004175	MF	endopeptidase activity	88	28.4573	+	0.0256268	0.259737
GO:0035152	BP	regulation of tube architecture, open tracheal system	39	13.6147	+	0.0266026	0.266167
GO:0061135	MF	endopeptidase regulator activity	11	4.58596	+	0.0276643	0.267851
GO:0042180	BP	cellular ketone metabolic process	125	39.1708	+	0.0315495	0.30264
GO:0003713	MF	transcription coactivator activity	15	5.86549	+	0.0344328	0.31551
GO:0044430	CC	cytoskeletal part	218	65.9428	+	0.0350363	0.31551
GO:0044282	BP	small molecule catabolic process	34	11.9115	+	0.0354358	0.31551
GO:0005576	CC	extracellular region	87	27.8942	+	0.0355467	0.31551
GO:0008283	BP	cell proliferation	73	23.7356	+	0.0355972	0.31551
GO:0016052	BP	carbohydrate catabolic process	15	5.85388	+	0.0356135	0.31551
GO:0044281	BP	small molecule metabolic process	283	84.4788	+	0.0360042	0.31551
GO:0004252	MF	serine-type endopeptidase activity	30	10.6529	+	0.0362208	0.31551
GO:0035150	BP	regulation of tube size	27	9.70781	+	0.0364084	0.31551
GO:0035151	BP	regulation of tube size, open tracheal system	27	9.70781	+	0.0364084	0.31551
GO:0006325	BP	chromatin organization	67	21.9091	+	0.0372944	0.31551
GO:0000428	CC	DNA-directed RNA polymerase complex	20	7.46042	+	0.0379641	0.31551
GO:0030880	CC	RNA polymerase complex	20	7.46042	+	0.0379641	0.31551
GO:0055029	CC	nuclear DNA-directed RNA polymerase complex	20	7.46042	+	0.0379641	0.31551
GO:0038024	MF	cargo receptor activity	15	5.82273	+	0.0389542	0.322013
GO:0005875	CC	microtubule associated complex	164	50.247	+	0.0398337	0.325166
GO:0048732	BP	gland development	63	20.6498	+	0.0406249	0.329935
GO:0050662	MF	coenzyme binding	48	16.12	+	0.0412127	0.331558
GO:0030055	CC	cell-substrate junction	16	6.11801	+	0.0427036	0.344487
GO:0016765	MF	transferase activity, transferring alkyl or aryl (other than methyl) groups	13	5.12453	+	0.0432949	0.347197
GO:0030097	BP	hemopoiesis	21	7.71297	+	0.0447765	0.351173
GO:0005740	CC	mitochondrial envelope	93	29.4517	+	0.0454652	0.355417
GO:0009725	BP	response to hormone stimulus	22	8.02239	+	0.0457415	0.355417
GO:0005777	CC	peroxisome	15	5.75983	+	0.0465144	0.355417
GO:0042579	CC	microbody	15	5.75983	+	0.0465144	0.355417
GO:0007616	BP	long-term memory	14	5.42532	+	0.0473186	0.358402
GO:0010001	BP	glial cell differentiation	12	4.7496	+	0.0491944	0.364917
GO:0021782	BP	glial cell development	12	4.7496	+	0.0491944	0.364917
GO:0007224	BP	smoothened signaling pathway	16	6.06436	+	0.0493566	0.364917
GO:0030163	BP	protein catabolic process	60	19.6066	+	0.0496723	0.364917
GO:0044265	BP	cellular macromolecule catabolic process	73	23.4681	+	0.0501259	0.364917
GO:0070011	MF	peptidase activity, acting on L-amino acid peptides	85	26.9614	+	0.0531468	0.375355
GO:0006979	BP	response to oxidative stress	29	10.1468	+	0.0534224	0.37587
GO:0016568	BP	chromatin modification	51	16.8392	+	0.0548203	0.384486
GO:0006935	BP	chemotaxis	74	23.6716	+	0.0561596	0.388485
GO:0005924	CC	cell-substrate adherens junction	15	5.68627	+	0.0568865	0.388485
GO:0009308	BP	amine metabolic process	133	40.8708	+	0.0575482	0.388485
GO:0031226	CC	intrinsic to plasma membrane	68	21.8721	+	0.0578381	0.388485
GO:0007411	BP	axon guidance	73	23.3454	+	0.0582975	0.388485
GO:0005911	CC	cell-cell junction	23	8.22839	+	0.0584925	0.388485
GO:0007613	BP	memory	23	8.2147	+	0.0602467	0.398241
GO:0016627	MF	oxidoreductase activity, acting on the CH-CH group of donors	14	5.33407	+	0.0611591	0.4034
GO:0030258	BP	lipid modification	15	5.65285	+	0.0621988	0.404951
GO:0034470	BP	ncRNA processing	50	16.4513	+	0.0622881	0.404951
GO:0031047	BP	gene silencing by RNA	24	8.50674	+	0.0630495	0.406049
GO:0016779	MF	nucleotidyltransferase activity	46	15.2235	+	0.0646882	0.415485
GO:0051276	BP	chromosome organization	106	32.9036	+	0.0655672	0.418889
GO:0070160	CC	occluding junction	12	4.64138	+	0.0680608	0.423099
GO:0042127	BP	regulation of cell proliferation	32	10.9418	+	0.0681689	0.423099
GO:0016860	MF	intramolecular oxidoreductase activity	11	4.28873	+	0.0728435	0.445899
GO:0008238	MF	exopeptidase activity	23	8.11844	+	0.0738481	0.448311
GO:0016327	CC	apicolateral plasma membrane	19	6.86206	+	0.0739017	0.448311
GO:0006082	BP	organic acid metabolic process	115	35.3177	+	0.0789647	0.463782
GO:0019752	BP	carboxylic acid metabolic process	115	35.3177	+	0.0789647	0.463782
GO:0043436	BP	oxoacid metabolic process	115	35.3177	+	0.0789647	0.463782
GO:0016054	BP	organic acid catabolic process	21	7.45206	+	0.0805684	0.463782
GO:0046395	BP	carboxylic acid catabolic process	21	7.45206	+	0.0805684	0.463782
GO:0030425	CC	dendrite	14	5.22993	+	0.0808851	0.463782
GO:0006576	BP	cellular biogenic amine metabolic process	21	7.44434	+	0.0819065	0.463782
GO:0016569	BP	covalent chromatin modification	29	9.91848	+	0.0821404	0.463782
GO:0016570	BP	histone modification	29	9.91848	+	0.0821404	0.463782
GO:0051130	BP	positive regulation of cellular component organization	17	6.17982	+	0.0827722	0.464561
GO:0016441	BP	posttranscriptional gene silencing	23	8.05788	+	0.0836234	0.466017
GO:0035194	BP	posttranscriptional gene silencing by RNA	23	8.05788	+	0.0836234	0.466017
GO:0010035	BP	response to inorganic substance	11	4.23424	+	0.0856199	0.470694
GO:0006399	BP	tRNA metabolic process	60	19.1713	+	0.0878555	0.480524
GO:0007629	BP	flight behavior	12	4.5501	+	0.0882739	0.480964
GO:0016571	BP	histone methylation	11	4.21757	+	0.0898723	0.486574
GO:0007127	BP	meiosis I	17	6.14081	+	0.0906995	0.490556
GO:0003777	MF	microtubule motor activity	23	8.00471	+	0.0930485	0.499921
GO:0009719	BP	response to endogenous stimulus	26	8.92098	+	0.0946167	0.501822
GO:0010769	BP	regulation of cell morphogenesis involved in differentiation	22	7.68625	+	0.0946561	0.501822
GO:0006022	BP	aminoglycan metabolic process	29	9.81105	+	0.0994495	0.511236
GO:0016458	BP	gene silencing	46	14.9229	+	0.0998686	0.511791
GO:0043190	CC	ATP-binding cassette (ABC) transporter complex	14	5.14323	+	0.101	0.512576
GO:0005856	CC	cytoskeleton	244	71.7501	+	0.103073	0.512576
GO:0042063	BP	gliogenesis	21	7.3329	+	0.103321	0.512576
GO:0010817	BP	regulation of hormone levels	11	4.1656	+	0.104228	0.512576
GO:0042445	BP	hormone metabolic process	11	4.1656	+	0.104228	0.512576
GO:0005887	CC	integral to plasma membrane	66	20.7884	+	0.104823	0.512576
GO:0006402	BP	mRNA catabolic process	16	5.75927	+	0.105645	0.512576
GO:0008276	MF	protein methyltransferase activity	16	5.75585	+	0.106487	0.512576
GO:0016459	CC	myosin complex	13	4.80126	+	0.106863	0.512576
GO:0008170	MF	N-methyltransferase activity	18	6.37886	+	0.107721	0.512576
GO:0005798	CC	Golgi-associated vesicle	17	6.06378	+	0.108137	0.512576
GO:0019898	CC	extrinsic to membrane	15	5.43221	+	0.108408	0.512576
GO:0015630	CC	microtubule cytoskeleton	191	56.6578	+	0.108567	0.512576
GO:0004930	MF	G-protein coupled receptor activity	29	9.74371	+	0.111708	0.514361
GO:0060856	BP	establishment of blood-brain barrier	11	4.14045	+	0.111799	0.514361
GO:0060857	BP	establishment of glial blood-brain barrier	11	4.14045	+	0.111799	0.514361
GO:0019941	BP	modification-dependent protein catabolic process	48	15.4267	+	0.112843	0.514361
GO:0043632	BP	modification-dependent macromolecule catabolic process	48	15.4267	+	0.112843	0.514361
GO:0035070	BP	salivary gland histolysis	31	10.343	+	0.112956	0.514361
GO:0035071	BP	salivary gland cell autophagic cell death	31	10.343	+	0.112956	0.514361
GO:0048102	BP	autophagic cell death	31	10.343	+	0.112956	0.514361
GO:0031325	BP	positive regulation of cellular metabolic process	59	18.6696	+	0.113089	0.514361
GO:0006333	BP	chromatin assembly or disassembly	15	5.39309	+	0.118908	0.525839
GO:0005976	BP	polysaccharide metabolic process	35	11.5112	+	0.119689	0.525839
GO:0007349	BP	cellularization	32	10.6025	+	0.120971	0.525839
GO:0008289	MF	lipid binding	57	18.025	+	0.121071	0.525839
GO:0004553	MF	hydrolase activity, hydrolyzing O-glycosyl compounds	23	7.86678	+	0.121494	0.525839
GO:0048638	BP	regulation of developmental growth	29	9.69219	+	0.121866	0.525913
GO:0004888	MF	transmembrane signaling receptor activity	60	18.8879	+	0.123519	0.529325
GO:0010975	BP	regulation of neuron projection development	24	8.16061	+	0.124289	0.531009
GO:0043296	CC	apical junction complex	17	5.98332	+	0.129081	0.550424
GO:0044257	BP	cellular protein catabolic process	51	16.2073	+	0.129197	0.550424
GO:0019897	CC	extrinsic to plasma membrane	11	4.08186	+	0.131121	0.558223
GO:0016790	MF	thiolester hydrolase activity	21	7.19464	+	0.135823	0.574012
GO:0016798	MF	hydrolase activity, acting on glycosyl bonds	26	8.71194	+	0.1376	0.581254
GO:0005912	CC	adherens junction	26	8.70621	+	0.138962	0.585982
GO:0004857	MF	enzyme inhibitor activity	24	8.09492	+	0.139961	0.588961
GO:0070647	BP	protein modification by small protein conjugation or removal	37	11.9942	+	0.141829	0.590057
GO:0043228	CC	non-membrane-bounded organelle	427	122.437	+	0.14228	0.590057
GO:0043232	CC	intracellular non-membrane-bounded organelle	427	122.437	+	0.14228	0.590057
GO:0044449	CC	contractile fiber part	13	4.6806	+	0.144285	0.590057
GO:0007426	BP	tracheal outgrowth, open tracheal system	13	4.67422	+	0.146513	0.594274
GO:0000956	BP	nuclear-transcribed mRNA catabolic process	15	5.29785	+	0.147795	0.597869
GO:0004497	MF	monooxygenase activity	16	5.60518	+	0.149131	0.598624
GO:0042221	BP	response to chemical stimulus	223	65.1931	+	0.149318	0.598624
GO:0051603	BP	proteolysis involved in cellular protein catabolic process	50	15.7905	+	0.150276	0.600587
GO:0004521	MF	endoribonuclease activity	15	5.28949	+	0.150568	0.600587
GO:0012506	CC	vesicle membrane	20	6.82785	+	0.152445	0.606188
GO:0007291	BP	sperm individualization	17	5.90331	+	0.152904	0.606188
GO:0032259	BP	methylation	26	8.64815	+	0.153347	0.606188
GO:0006952	BP	defense response	33	10.7412	+	0.155017	0.612342
GO:0010608	BP	posttranscriptional regulation of gene expression	70	21.5776	+	0.157342	0.615874
GO:0007559	BP	histolysis	33	10.7115	+	0.161975	0.622249
GO:0016271	BP	tissue death	33	10.7115	+	0.161975	0.622249
GO:0004518	MF	nuclease activity	54	16.8777	+	0.165799	0.627658
GO:0030660	CC	Golgi-associated vesicle membrane	12	4.30472	+	0.166995	0.627818
GO:0016246	BP	RNA interference	16	5.54978	+	0.167734	0.627818
GO:0004386	MF	helicase activity	61	18.9031	+	0.168147	0.627824
GO:0016319	BP	mushroom body development	23	7.67984	+	0.170383	0.629362
GO:0032787	BP	monocarboxylic acid metabolic process	22	7.37478	+	0.171043	0.629362
GO:0030017	CC	sarcomere	11	3.97316	+	0.173704	0.639109
GO:0004221	MF	ubiquitin thiolesterase activity	17	5.83498	+	0.175783	0.640125
GO:0006323	BP	DNA packaging	25	8.2636	+	0.17613	0.640125
GO:0006259	BP	DNA metabolic process	123	36.6346	+	0.177478	0.640125
GO:0030537	BP	larval behavior	13	4.5905	+	0.178241	0.641351
GO:0007626	BP	locomotory behavior	45	14.1756	+	0.180132	0.641351
GO:0046620	BP	regulation of organ growth	16	5.51364	+	0.180779	0.642083
GO:0050807	BP	regulation of synapse organization	25	8.24481	+	0.181664	0.644034
GO:0042330	BP	taxis	92	27.7255	+	0.18678	0.65253
GO:0031982	CC	vesicle	63	19.3822	+	0.186878	0.65253
GO:0045185	BP	maintenance of protein location	20	6.71603	+	0.187819	0.65253
GO:0003333	BP	amino acid transmembrane transport	11	3.93228	+	0.192147	0.657723
GO:0005635	CC	nuclear envelope	31	9.9993	+	0.192285	0.657723
GO:0007447	BP	imaginal disc pattern formation	32	10.2886	+	0.194324	0.659349
GO:0030198	BP	extracellular matrix organization	12	4.24059	+	0.194427	0.659349
GO:0006401	BP	RNA catabolic process	17	5.7792	+	0.196276	0.662161
GO:0006417	BP	regulation of translation	31	9.97956	+	0.197851	0.662431
GO:0044106	BP	cellular amine metabolic process	104	31.0598	+	0.201372	0.666471
GO:0030170	MF	pyridoxal phosphate binding	15	5.14972	+	0.202964	0.668626
GO:0070279	MF	vitamin B6 binding	15	5.14972	+	0.202964	0.668626
GO:0070161	CC	anchoring junction	27	8.76955	+	0.20414	0.66947
GO:0008017	MF	microtubule binding	33	10.5419	+	0.20623	0.66947
GO:0009056	BP	catabolic process	82	24.7422	+	0.207075	0.66947
GO:0030016	CC	myofibril	12	4.21298	+	0.207203	0.66947
GO:0007155	BP	cell adhesion	62	18.9715	+	0.2114	0.675161
GO:0022610	BP	biological adhesion	62	18.9715	+	0.2114	0.675161
GO:0009893	BP	positive regulation of metabolic process	64	19.5424	+	0.212628	0.675161
GO:0019748	BP	secondary metabolic process	22	7.24752	+	0.213031	0.675161
GO:0043062	BP	extracellular structure organization	17	5.73533	+	0.213587	0.675161
GO:0050770	BP	regulation of axonogenesis	12	4.1914	+	0.217605	0.679318
GO:0060249	BP	anatomical structure homeostasis	17	5.72234	+	0.218917	0.680334
GO:0008033	BP	tRNA processing	27	8.71658	+	0.221175	0.680334
GO:0006418	BP	tRNA aminoacylation for protein translation	34	10.7843	+	0.221408	0.680334
GO:0043038	BP	amino acid activation	34	10.7843	+	0.221408	0.680334
GO:0043039	BP	tRNA aminoacylation	34	10.7843	+	0.221408	0.680334
GO:0042995	CC	cell projection	59	18.0303	+	0.228055	0.689505
GO:0008219	BP	cell death	71	21.4691	+	0.230604	0.691657
GO:0012501	BP	programmed cell death	71	21.4691	+	0.230604	0.691657
GO:0038023	MF	signaling receptor activity	69	20.8845	+	0.232914	0.691657
GO:0032270	BP	positive regulation of cellular protein metabolic process	11	3.85048	+	0.233296	0.691657
GO:0051247	BP	positive regulation of protein metabolic process	11	3.85048	+	0.233296	0.691657
GO:0006820	BP	anion transport	16	5.3817	+	0.234789	0.693936
GO:0033206	BP	cytokinesis after meiosis	11	3.8442	+	0.236694	0.697275
GO:0016042	BP	lipid catabolic process	13	4.4604	+	0.237271	0.697585
GO:0015631	MF	tubulin binding	35	11.0236	+	0.237743	0.697585
GO:0045935	BP	positive regulation of nucleobase-containing compound metabolic process	42	13.0556	+	0.241226	0.705686
GO:0051173	BP	positive regulation of nitrogen compound metabolic process	42	13.0556	+	0.241226	0.705686
GO:0006807	BP	nitrogen compound metabolic process	660	185.535	+	0.243492	0.708245
GO:0051254	BP	positive regulation of RNA metabolic process	39	12.173	+	0.243708	0.708245
GO:0006629	BP	lipid metabolic process	88	26.2557	+	0.244898	0.710138
GO:0007431	BP	salivary gland development	52	15.9336	+	0.246694	0.711934
GO:0035272	BP	exocrine system development	52	15.9336	+	0.246694	0.711934
GO:0003677	MF	DNA binding	280	80.1533	+	0.249307	0.714699
GO:0031344	BP	regulation of cell projection organization	30	9.51908	+	0.249515	0.714699
GO:0043414	BP	macromolecule methylation	21	6.84392	+	0.253074	0.721558
GO:0010604	BP	positive regulation of macromolecule metabolic process	54	16.4852	+	0.253217	0.721558
GO:0010876	BP	lipid localization	13	4.42766	+	0.254089	0.721558
GO:0016705	MF	oxidoreductase activity, acting on paired donors, with incorporation or reduction of molecular oxygen	17	5.64131	+	0.254329	0.721558
GO:0006816	BP	calcium ion transport	11	3.81055	+	0.255508	0.722605
GO:0016265	BP	death	72	21.6264	+	0.258758	0.726106
GO:0005811	CC	lipid particle	110	32.4207	+	0.259826	0.726106
GO:0005215	MF	transporter activity	247	70.8279	+	0.263921	0.728991
GO:0008234	MF	cysteine-type peptidase activity	15	5.01501	+	0.264973	0.729218
GO:0060968	BP	regulation of gene silencing	11	3.7905	+	0.267196	0.731382
GO:0000904	BP	cell morphogenesis involved in differentiation	151	43.903	+	0.272585	0.731382
GO:0040029	BP	regulation of gene expression, epigenetic	57	17.2728	+	0.272873	0.731382
GO:0042592	BP	homeostatic process	70	20.9828	+	0.275608	0.731382
GO:0045333	BP	cellular respiration	22	7.08527	+	0.276725	0.731382
GO:0006511	BP	ubiquitin-dependent protein catabolic process	46	14.0869	+	0.278345	0.731382
GO:0008094	MF	DNA-dependent ATPase activity	22	7.07909	+	0.279383	0.731382
GO:0043167	MF	ion binding	473	133.396	+	0.281402	0.731382
GO:0043169	MF	cation binding	473	133.396	+	0.281402	0.731382
GO:0007409	BP	axonogenesis	100	29.4775	+	0.281805	0.731382
GO:0006084	BP	acetyl-CoA metabolic process	13	4.37422	+	0.283289	0.731382
GO:0006099	BP	tricarboxylic acid cycle	13	4.37422	+	0.283289	0.731382
GO:0009060	BP	aerobic respiration	13	4.37422	+	0.283289	0.731382
GO:0046356	BP	acetyl-CoA catabolic process	13	4.37422	+	0.283289	0.731382
GO:0009605	BP	response to external stimulus	141	41.0233	+	0.284236	0.731382
GO:0043021	MF	ribonucleoprotein complex binding	11	3.76186	+	0.284524	0.731382
GO:0005886	CC	plasma membrane	114	33.4168	+	0.285023	0.731382
GO:0006338	BP	chromatin remodeling	23	7.36146	+	0.285256	0.731382
GO:0042441	BP	eye pigment metabolic process	18	5.87068	+	0.287815	0.731664
GO:0043324	BP	pigment metabolic process involved in developmental pigmentation	18	5.87068	+	0.287815	0.731664
GO:0043474	BP	pigment metabolic process involved in pigmentation	18	5.87068	+	0.287815	0.731664
GO:0031012	CC	extracellular matrix	21	6.75896	+	0.289842	0.735736
GO:0009451	BP	RNA modification	26	8.23179	+	0.29103	0.736587
GO:0016203	BP	muscle attachment	13	4.35887	+	0.292083	0.738129
GO:0030120	CC	vesicle coat	15	4.95907	+	0.294212	0.739916
GO:0046906	MF	tetrapyrrole binding	27	8.51177	+	0.296545	0.739916
GO:0031988	CC	membrane-bounded vesicle	60	18.0431	+	0.296791	0.739916
GO:0043005	CC	neuron projection	35	10.8344	+	0.300683	0.741091
GO:0000287	MF	magnesium ion binding	27	8.50064	+	0.301082	0.741091
GO:0006066	BP	alcohol metabolic process	51	15.4487	+	0.301423	0.741091
GO:0004519	MF	endonuclease activity	25	7.90899	+	0.303143	0.744488
GO:0015980	BP	energy derivation by oxidation of organic compounds	28	8.78541	+	0.304322	0.746178
GO:0048640	BP	negative regulation of developmental growth	11	3.72818	+	0.305857	0.748684
GO:0010557	BP	positive regulation of macromolecule biosynthetic process	46	13.977	+	0.312388	0.756268
GO:0008045	BP	motor neuron axon guidance	19	6.11852	+	0.312389	0.756268
GO:0000175	MF	3'-5'-exoribonuclease activity	11	3.71645	+	0.313531	0.756268
GO:0009891	BP	positive regulation of biosynthetic process	55	16.548	+	0.315316	0.757166
GO:0006631	BP	fatty acid metabolic process	17	5.50689	+	0.321492	0.759457
GO:0006959	BP	humoral immune response	15	4.91004	+	0.321562	0.759457
GO:0051963	BP	regulation of synapse assembly	22	6.98591	+	0.321581	0.759457
GO:0005694	CC	chromosome	115	33.5136	+	0.321983	0.759457
GO:0032879	BP	regulation of localization	65	19.377	+	0.322126	0.759457
GO:0004812	MF	aminoacyl-tRNA ligase activity	37	11.3491	+	0.324156	0.759457
GO:0016875	MF	ligase activity, forming carbon-oxygen bonds	37	11.3491	+	0.324156	0.759457
GO:0016876	MF	ligase activity, forming aminoacyl-tRNA and related compounds	37	11.3491	+	0.324156	0.759457
GO:0071944	CC	cell periphery	146	42.2022	+	0.324284	0.759457
GO:0050954	BP	sensory perception of mechanical stimulus	18	5.79762	+	0.324874	0.759457
GO:0007218	BP	neuropeptide signaling pathway	12	3.9987	+	0.327317	0.759457
GO:0051287	MF	NAD binding	14	4.60048	+	0.327438	0.759457
GO:0031300	CC	intrinsic to organelle membrane	20	6.37974	+	0.329793	0.762303
GO:0048667	BP	cell morphogenesis involved in neuron differentiation	143	41.3312	+	0.33004	0.762303
GO:0016853	MF	isomerase activity	48	14.479	+	0.335811	0.769847
GO:0090304	BP	nucleic acid metabolic process	462	129.799	+	0.33713	0.77084
GO:0045169	CC	fusome	18	5.7691	+	0.340151	0.771939
GO:0051235	BP	maintenance of location	22	6.94205	+	0.342817	0.772199
GO:0007517	BP	muscle organ development	67	19.8659	+	0.344399	0.772199
GO:0006479	BP	protein methylation	13	4.27206	+	0.345222	0.772199
GO:0008213	BP	protein alkylation	13	4.27206	+	0.345222	0.772199
GO:0007427	BP	epithelial cell migration, open tracheal system	11	3.66802	+	0.346535	0.772199
GO:0010631	BP	epithelial cell migration	11	3.66802	+	0.346535	0.772199
GO:0090132	BP	epithelium migration	11	3.66802	+	0.346535	0.772199
GO:0050773	BP	regulation of dendrite development	12	3.96921	+	0.346832	0.772199
GO:0003684	MF	damaged DNA binding	13	4.26482	+	0.349917	0.774934
GO:0031301	CC	integral to organelle membrane	13	4.26324	+	0.350944	0.774934
GO:0006277	BP	DNA amplification	13	4.26216	+	0.351649	0.774934
GO:0009948	BP	anterior/posterior axis specification	55	16.4258	+	0.352848	0.774934
GO:0031328	BP	positive regulation of cellular biosynthetic process	54	16.1368	+	0.354133	0.774934
GO:0006091	BP	generation of precursor metabolites and energy	37	11.2689	+	0.354512	0.774934
GO:0009109	BP	coenzyme catabolic process	14	4.55635	+	0.354671	0.774934
GO:0070838	BP	divalent metal ion transport	12	3.95144	+	0.35894	0.777717
GO:0072511	BP	divalent inorganic cation transport	12	3.95144	+	0.35894	0.777717
GO:0005975	BP	carbohydrate metabolic process	106	30.8056	+	0.361168	0.778705
GO:0071702	BP	organic substance transport	29	8.94117	+	0.361905	0.778938
GO:0051187	BP	cofactor catabolic process	15	4.83878	+	0.364167	0.781934
GO:0006730	BP	one-carbon metabolic process	34	10.377	+	0.365671	0.783452
GO:0007611	BP	learning or memory	41	12.3874	+	0.366166	0.783452
GO:0050890	BP	cognition	41	12.3874	+	0.366166	0.783452
GO:0033205	BP	cell cycle cytokinesis	17	5.41617	+	0.372835	0.78945
GO:0051049	BP	regulation of transport	34	10.3594	+	0.372991	0.78945
GO:0005506	MF	iron ion binding	36	10.9221	+	0.378192	0.792826
GO:0005524	MF	ATP binding	337	94.9177	+	0.379594	0.792826
GO:0032559	MF	adenyl ribonucleotide binding	337	94.9177	+	0.379594	0.792826
GO:0050660	MF	flavin adenine dinucleotide binding	21	6.57745	+	0.379919	0.792826
GO:0015629	CC	actin cytoskeleton	44	13.1931	+	0.385926	0.794291
GO:0016796	MF	exonuclease activity, active with either ribo- or deoxyribonucleic acids and producing 5'-phosphomonoesters	18	5.68422	+	0.388279	0.794291
GO:0031410	CC	cytoplasmic vesicle	60	17.7315	+	0.389705	0.794291
GO:0005643	CC	nuclear pore	19	5.97447	+	0.389961	0.794291
GO:0046930	CC	pore complex	19	5.97447	+	0.389961	0.794291
GO:0006520	BP	cellular amino acid metabolic process	90	26.1921	+	0.390394	0.794291
GO:0090066	BP	regulation of anatomical structure size	56	16.5946	+	0.390628	0.794291
GO:0007043	BP	cell-cell junction assembly	14	4.49557	+	0.394456	0.794291
GO:0034329	BP	cell junction assembly	14	4.49557	+	0.394456	0.794291
GO:0043297	BP	apical junction assembly	14	4.49557	+	0.394456	0.794291
GO:0005925	CC	focal adhesion	11	3.60069	+	0.395965	0.794291
GO:0030554	MF	adenyl nucleotide binding	338	95.0647	+	0.397223	0.794291
GO:0009952	BP	anterior/posterior pattern specification	63	18.5535	+	0.398487	0.794291
GO:0034641	BP	cellular nitrogen compound metabolic process	631	175.724	+	0.401129	0.794291
GO:0016741	MF	transferase activity, transferring one-carbon groups	68	19.958	+	0.401132	0.794291
GO:0048812	BP	neuron projection morphogenesis	143	40.9728	+	0.402295	0.794291
GO:0065004	BP	protein-DNA complex assembly	15	4.77777	+	0.403324	0.794291
GO:0071824	BP	protein-DNA complex subunit organization	15	4.77777	+	0.403324	0.794291
GO:0034330	BP	cell junction organization	19	5.94917	+	0.404706	0.794291
GO:0045216	BP	cell-cell junction organization	19	5.94917	+	0.404706	0.794291
GO:0031175	BP	neuron projection development	144	41.215	+	0.410161	0.798281
GO:0048522	BP	positive regulation of cellular process	142	40.6562	+	0.410443	0.798281
GO:0008285	BP	negative regulation of cell proliferation	19	5.9383	+	0.411136	0.798281
GO:0031227	CC	intrinsic to endoplasmic reticulum membrane	13	4.17396	+	0.412234	0.798281
GO:0007600	BP	sensory perception	46	13.692	+	0.412886	0.798281
GO:0071103	BP	DNA conformation change	29	8.82892	+	0.414048	0.798281
GO:0048134	BP	germ-line cyst formation	15	4.76169	+	0.414051	0.798281
GO:0046164	BP	alcohol catabolic process	11	3.57468	+	0.416139	0.798281
GO:0022857	MF	transmembrane transporter activity	204	57.8611	+	0.416609	0.798281
GO:0032870	BP	cellular response to hormone stimulus	12	3.86863	+	0.418804	0.799262
GO:0050793	BP	regulation of developmental process	148	42.2828	+	0.420164	0.799262
GO:0051147	BP	regulation of muscle cell differentiation	22	6.7916	+	0.422257	0.799262
GO:0051153	BP	regulation of striated muscle cell differentiation	22	6.7916	+	0.422257	0.799262
GO:0048103	BP	somatic stem cell division	18	5.62656	+	0.423229	0.7999
GO:0051239	BP	regulation of multicellular organismal process	145	41.4204	+	0.426086	0.80134
GO:0042981	BP	regulation of apoptotic process	25	7.65201	+	0.42626	0.80134
GO:0007351	BP	tripartite regional subdivision	54	15.9136	+	0.430556	0.803493
GO:0008595	BP	anterior/posterior axis specification, embryo	54	15.9136	+	0.430556	0.803493
GO:0002376	BP	immune system process	33	9.93245	+	0.434971	0.806764
GO:0016829	MF	lyase activity	36	10.7844	+	0.437334	0.808465
GO:0006139	BP	nucleobase-containing compound metabolic process	545	151.738	+	0.439434	0.811229
GO:0007424	BP	open tracheal system development	83	24.0373	+	0.443677	0.814389
GO:0001667	BP	ameboidal cell migration	12	3.83494	+	0.444752	0.81535
GO:0051322	BP	anaphase	11	3.537	+	0.446429	0.817527
GO:0048069	BP	eye pigmentation	19	5.87068	+	0.452514	0.823159
GO:0060627	BP	regulation of vesicle-mediated transport	11	3.52815	+	0.453716	0.823159
GO:0010941	BP	regulation of cell death	32	9.60545	+	0.454554	0.823159
GO:0008168	MF	methyltransferase activity	65	18.9475	+	0.454791	0.823159
GO:0042440	BP	pigment metabolic process	35	10.4464	+	0.461593	0.834197
GO:0007605	BP	sensory perception of sound	17	5.27362	+	0.463141	0.835243
GO:0007274	BP	neuromuscular synaptic transmission	14	4.3928	+	0.467555	0.840955
GO:0007307	BP	eggshell chorion gene amplification	11	3.50808	+	0.470501	0.84208
GO:0055082	BP	cellular chemical homeostasis	21	6.41804	+	0.471775	0.84208
GO:0007286	BP	spermatid development	33	9.85429	+	0.472301	0.84208
GO:0007591	BP	molting cycle, chitin-based cuticle	18	5.54713	+	0.474267	0.84208
GO:0016020	CC	membrane	532	147.856	+	0.476456	0.84208
GO:0004532	MF	exoribonuclease activity	13	4.08673	+	0.477853	0.84208
GO:0016896	MF	exoribonuclease activity, producing 5'-phosphomonoesters	13	4.08673	+	0.477853	0.84208
GO:0006873	BP	cellular ion homeostasis	20	6.11903	+	0.478334	0.84208
GO:0004713	MF	protein tyrosine kinase activity	14	4.3764	+	0.479882	0.84208
GO:0006726	BP	eye pigment biosynthetic process	16	4.95582	+	0.481969	0.843509
GO:0030529	CC	ribonucleoprotein complex	117	33.393	+	0.482219	0.843509
GO:0008757	MF	S-adenosylmethionine-dependent methyltransferase activity	35	10.4006	+	0.48329	0.843867
GO:0007219	BP	Notch signaling pathway	18	5.51913	+	0.493034	0.851684
GO:0060538	BP	skeletal muscle organ development	40	11.7969	+	0.49337	0.851684
GO:0051020	MF	GTPase binding	20	6.09438	+	0.49405	0.851874
GO:0010628	BP	positive regulation of gene expression	43	12.6347	+	0.498053	0.854485
GO:0016820	MF	hydrolase activity, acting on acid anhydrides, catalyzing transmembrane movement of substances	49	14.324	+	0.499481	0.854485
GO:0042626	MF	ATPase activity, coupled to transmembrane movement of substances	49	14.324	+	0.499481	0.854485
GO:0043492	MF	ATPase activity, coupled to movement of substances	49	14.324	+	0.499481	0.854485
GO:0005488	MF	binding	1848	507.314	+	0.508919	0.860265
GO:0032446	BP	protein modification by small protein conjugation	27	8.06772	+	0.512717	0.861813
GO:0016788	MF	hydrolase activity, acting on ester bonds	169	47.6849	+	0.514354	0.862136
GO:0044283	BP	small molecule biosynthetic process	45	13.1564	+	0.516762	0.863943
GO:0048878	BP	chemical homeostasis	33	9.76405	+	0.517516	0.863943
GO:0000578	BP	embryonic axis specification	55	15.9642	+	0.518538	0.863943
GO:0010629	BP	negative regulation of gene expression	88	25.1768	+	0.522853	0.863979
GO:0048066	BP	developmental pigmentation	26	7.76507	+	0.522863	0.863979
GO:0007435	BP	salivary gland morphogenesis	50	14.5419	+	0.525934	0.863979
GO:0022612	BP	gland morphogenesis	50	14.5419	+	0.525934	0.863979
GO:0060541	BP	respiratory system development	84	24.0518	+	0.526158	0.863979
GO:0030659	CC	cytoplasmic vesicle membrane	17	5.17722	+	0.530536	0.864154
GO:0030662	CC	coated vesicle membrane	17	5.17722	+	0.530536	0.864154
GO:0044433	CC	cytoplasmic vesicle part	17	5.17722	+	0.530536	0.864154
GO:0090130	BP	tissue migration	13	4.01709	+	0.534087	0.864154
GO:0046872	MF	metal ion binding	465	128.998	+	0.538147	0.86765
GO:0043067	BP	regulation of programmed cell death	30	8.86784	+	0.5419	0.870639
GO:0009310	BP	amine catabolic process	21	6.30026	+	0.546826	0.875586
GO:0016070	BP	RNA metabolic process	351	97.6464	+	0.547549	0.875935
GO:0008593	BP	regulation of Notch signaling pathway	18	5.43285	+	0.553273	0.876161
GO:0009063	BP	cellular amino acid catabolic process	18	5.43224	+	0.553712	0.876161
GO:0008408	MF	3'-5' exonuclease activity	18	5.42985	+	0.555436	0.876161
GO:0008582	BP	regulation of synaptic growth at neuromuscular junction	21	6.28627	+	0.55612	0.876161
GO:0016202	BP	regulation of striated muscle tissue development	21	6.28627	+	0.55612	0.876161
GO:0048641	BP	regulation of skeletal muscle tissue development	21	6.28627	+	0.55612	0.876161
GO:0048742	BP	regulation of skeletal muscle fiber development	21	6.28627	+	0.55612	0.876161
GO:0008509	MF	anion transmembrane transporter activity	25	7.42457	+	0.556255	0.876161
GO:0019725	BP	cellular homeostasis	44	12.786	+	0.556878	0.876161
GO:0017016	MF	Ras GTPase binding	15	4.56662	+	0.556962	0.876161
GO:0031267	MF	small GTPase binding	15	4.56662	+	0.556962	0.876161
GO:0031644	BP	regulation of neurological system process	20	5.99743	+	0.55846	0.876161
GO:0050804	BP	regulation of synaptic transmission	20	5.99743	+	0.55846	0.876161
GO:0051969	BP	regulation of transmission of nerve impulse	20	5.99743	+	0.55846	0.876161
GO:0003676	MF	nucleic acid binding	598	165.271	+	0.560484	0.876161
GO:0050801	BP	ion homeostasis	22	6.56034	+	0.563318	0.877421
GO:0007606	BP	sensory perception of chemical stimulus	14	4.26871	+	0.565026	0.877698
GO:0007417	BP	central nervous system development	77	21.9797	+	0.567527	0.878917
GO:0020037	MF	heme binding	26	7.688	+	0.568616	0.878917
GO:0009975	MF	cyclase activity	13	3.97447	+	0.570078	0.878917
GO:0016849	MF	phosphorus-oxygen lyase activity	13	3.97447	+	0.570078	0.878917
GO:0016023	CC	cytoplasmic membrane-bounded vesicle	57	16.3924	+	0.571841	0.878917
GO:0019318	BP	hexose metabolic process	17	5.1104	+	0.580013	0.887475
GO:0006289	BP	nucleotide-excision repair	14	4.24792	+	0.582258	0.888428
GO:0030133	CC	transport vesicle	12	3.66866	+	0.585375	0.891754
GO:0034637	BP	cellular carbohydrate biosynthetic process	14	4.2417	+	0.587467	0.892386
GO:0000910	BP	cytokinesis	37	10.7503	+	0.590901	0.896067
GO:0019991	BP	septate junction assembly	12	3.6585	+	0.594591	0.900158
GO:0051960	BP	regulation of nervous system development	65	18.5634	+	0.5958	0.90132
GO:0007350	BP	blastoderm segmentation	75	21.3427	+	0.596491	0.901791
GO:0003743	MF	translation initiation factor activity	33	9.61045	+	0.599315	0.905107
GO:0005773	CC	vacuole	16	4.79627	+	0.602052	0.905107
GO:0044057	BP	regulation of system process	27	7.91516	+	0.602454	0.905107
GO:0007455	BP	eye-antennal disc morphogenesis	17	5.07898	+	0.604	0.905107
GO:0044237	BP	cellular metabolic process	1109	304.469	+	0.606375	0.907228
GO:0022604	BP	regulation of cell morphogenesis	54	15.4723	+	0.60678	0.907228
GO:0006281	BP	DNA repair	55	15.7484	+	0.60793	0.908338
GO:0045177	CC	apical part of cell	27	7.89982	+	0.611855	0.91157
GO:0051707	BP	response to other organism	28	8.1743	+	0.616266	0.914778
GO:0048515	BP	spermatid differentiation	34	9.85429	+	0.6197	0.915684
GO:0000776	CC	kinetochore	12	3.62902	+	0.621709	0.915684
GO:0005578	CC	proteinaceous extracellular matrix	17	5.05212	+	0.624848	0.915684
GO:0071495	BP	cellular response to endogenous stimulus	16	4.76722	+	0.625282	0.915684
GO:0008358	BP	maternal determination of anterior/posterior axis, embryo	33	9.56355	+	0.625405	0.915684
GO:0010948	BP	negative regulation of cell cycle process	12	3.62499	+	0.625459	0.915684
GO:0005768	CC	endosome	26	7.5906	+	0.629035	0.918604
GO:0030239	BP	myofibril assembly	14	4.19143	+	0.630288	0.919696
GO:0016830	MF	carbon-carbon lyase activity	14	4.18875	+	0.632612	0.921155
GO:0030261	BP	chromosome condensation	17	5.03768	+	0.636189	0.921155
GO:0006955	BP	immune response	33	9.54397	+	0.636443	0.921155
GO:0003887	MF	DNA-directed DNA polymerase activity	11	3.32657	+	0.636658	0.921155
GO:0034061	MF	DNA polymerase activity	11	3.32657	+	0.636658	0.921155
GO:0007420	BP	brain development	43	12.3379	+	0.637398	0.921155
GO:0032993	CC	protein-DNA complex	11	3.3256	+	0.637607	0.921155
GO:0008103	BP	oocyte microtubule cytoskeleton polarization	14	4.17297	+	0.646344	0.931816
GO:0007292	BP	female gamete generation	204	56.736	+	0.650189	0.935849
GO:0034728	BP	nucleosome organization	12	3.59689	+	0.651862	0.935849
GO:0030952	BP	establishment or maintenance of cytoskeleton polarity	21	6.14776	+	0.65203	0.935849
GO:0032880	BP	regulation of protein localization	16	4.73094	+	0.654835	0.937388
GO:0044448	CC	cell cortex part	24	6.98171	+	0.659295	0.939017
GO:0040011	BP	locomotion	169	47.0743	+	0.661288	0.939017
GO:0071897	BP	DNA biosynthetic process	17	5.00502	+	0.662146	0.939017
GO:0030424	CC	axon	25	7.25727	+	0.662841	0.939017
GO:0004004	MF	ATP-dependent RNA helicase activity	25	7.25612	+	0.663596	0.939017
GO:0008186	MF	RNA-dependent ATPase activity	25	7.25612	+	0.663596	0.939017
GO:0051606	BP	detection of stimulus	22	6.40969	+	0.666015	0.939589
GO:0007034	BP	vacuolar transport	12	3.58041	+	0.667553	0.939589
GO:0032507	BP	maintenance of protein location in cell	19	5.5625	+	0.667793	0.939589
GO:0051651	BP	maintenance of location in cell	19	5.5625	+	0.667793	0.939589
GO:0007028	BP	cytoplasm organization	21	6.12154	+	0.670926	0.939589
GO:0007315	BP	pole plasm assembly	21	6.12154	+	0.670926	0.939589
GO:0045995	BP	regulation of embryonic development	19	5.5573	+	0.671752	0.939589
GO:0009581	BP	detection of external stimulus	20	5.83882	+	0.671867	0.939589
GO:0015171	MF	amino acid transmembrane transporter activity	14	4.14024	+	0.675213	0.939589
GO:0044463	CC	cell projection part	24	6.95755	+	0.675637	0.939589
GO:0050767	BP	regulation of neurogenesis	44	12.5356	+	0.677762	0.939589
GO:0061061	BP	muscle structure development	81	22.7756	+	0.68086	0.939589
GO:0016337	BP	cell-cell adhesion	11	3.2817	+	0.681247	0.939589
GO:0022412	BP	cellular process involved in reproduction in multicellular organism	26	7.50584	+	0.68374	0.939589
GO:0007293	BP	germarium-derived egg chamber formation	27	7.78312	+	0.685388	0.939589
GO:0032774	BP	RNA biosynthetic process	85	23.8575	+	0.689028	0.939589
GO:0007314	BP	oocyte anterior/posterior axis specification	32	9.16861	+	0.692038	0.939589
GO:0043473	BP	pigmentation	28	8.05028	+	0.693293	0.939589
GO:0008589	BP	regulation of smoothened signaling pathway	12	3.55271	+	0.694257	0.939589
GO:0001709	BP	cell fate determination	45	12.7803	+	0.694382	0.939589
GO:0044093	BP	positive regulation of molecular function	40	11.3851	+	0.697758	0.940942
GO:0017148	BP	negative regulation of translation	15	4.39675	+	0.69833	0.940942
GO:0016893	MF	endonuclease activity, active with either ribo- or deoxyribonucleic acids and producing 5'-phosphomonoesters	12	3.54771	+	0.699116	0.940942
GO:0048518	BP	positive regulation of biological process	159	44.1295	+	0.713323	0.950112
GO:0035091	MF	phosphatidylinositol binding	15	4.37675	+	0.715818	0.950692
GO:0007619	BP	courtship behavior	18	5.21822	+	0.717037	0.950692
GO:0045664	BP	regulation of neuron differentiation	38	10.7931	+	0.717571	0.950692
GO:0007304	BP	chorion-containing eggshell formation	31	8.84614	+	0.718519	0.950692
GO:0030703	BP	eggshell formation	31	8.84614	+	0.718519	0.950692
GO:0005507	MF	copper ion binding	11	3.24482	+	0.718772	0.950692
GO:0048513	BP	organ development	399	109.757	+	0.720486	0.950692
GO:0048477	BP	oogenesis	202	55.888	+	0.720518	0.950692
GO:0044238	BP	primary metabolic process	991	271.164	+	0.722218	0.950881
GO:0042303	BP	molting cycle	21	6.05146	+	0.722424	0.950881
GO:0009889	BP	regulation of biosynthetic process	46	12.9948	+	0.725916	0.950881
GO:0031326	BP	regulation of cellular biosynthetic process	46	12.9948	+	0.725916	0.950881
GO:0065008	BP	regulation of biological quality	284	78.3008	+	0.726327	0.950881
GO:0048666	BP	neuron development	180	49.836	+	0.726679	0.950881
GO:0019992	MF	diacylglycerol binding	17	4.92331	+	0.728832	0.951369
GO:0032991	CC	macromolecular complex	779	213.336	+	0.730343	0.951484
GO:0016817	MF	hydrolase activity, acting on acid anhydrides	49	13.8133	+	0.731612	0.951853
GO:0048634	BP	regulation of muscle organ development	22	6.31699	+	0.732654	0.952517
GO:0006261	BP	DNA-dependent DNA replication	28	7.986	+	0.734563	0.954289
GO:0005730	CC	nucleolus	38	10.7586	+	0.736723	0.954762
GO:0006119	BP	oxidative phosphorylation	12	3.50788	+	0.738275	0.954762
GO:0015399	MF	primary active transmembrane transporter activity	58	16.2851	+	0.73833	0.954762
GO:0015405	MF	P-P-bond-hydrolysis-driven transmembrane transporter activity	58	16.2851	+	0.73833	0.954762
GO:0017111	MF	nucleoside-triphosphatase activity	44	12.4041	+	0.744987	0.961486
GO:0045454	BP	cell redox homeostasis	17	4.90228	+	0.746354	0.961842
GO:0002682	BP	regulation of immune system process	25	7.12719	+	0.750866	0.963549
GO:0006950	BP	response to stress	210	57.951	+	0.750867	0.963549
GO:2000026	BP	regulation of multicellular organismal development	102	28.3602	+	0.751148	0.963549
GO:0031023	BP	microtubule organizing center organization	30	8.51336	+	0.752652	0.964872
GO:0045786	BP	negative regulation of cell cycle	17	4.88905	+	0.75745	0.965587
GO:0007405	BP	neuroblast proliferation	18	5.1667	+	0.758754	0.965587
GO:0061351	BP	neural precursor cell proliferation	18	5.1667	+	0.758754	0.965587
GO:0060284	BP	regulation of cell development	81	22.5671	+	0.75978	0.965587
GO:0009583	BP	detection of light stimulus	18	5.16525	+	0.759945	0.965587
GO:0008587	BP	imaginal disc-derived wing margin morphogenesis	23	6.5579	+	0.76008	0.965587
GO:0055085	BP	transmembrane transport	116	32.1699	+	0.761775	0.966328
GO:0007276	BP	gamete generation	260	71.5578	+	0.764705	0.967629
GO:0045087	BP	innate immune response	13	3.7593	+	0.767145	0.96845
GO:0022892	MF	substrate-specific transporter activity	203	55.9445	+	0.773144	0.970506
GO:0005737	CC	cytoplasm	866	236.674	+	0.773316	0.970506
GO:0007018	BP	microtubule-based movement	35	9.86337	+	0.77384	0.970506
GO:0006725	BP	cellular aromatic compound metabolic process	41	11.5188	+	0.775026	0.970506
GO:0000123	CC	histone acetyltransferase complex	14	4.02093	+	0.784278	0.970506
GO:0060341	BP	regulation of cellular localization	30	8.4607	+	0.786121	0.970506
GO:0009584	BP	detection of visible light	11	3.179	+	0.787387	0.970506
GO:0010605	BP	negative regulation of macromolecule metabolic process	114	31.5378	+	0.789099	0.970506
GO:0050803	BP	regulation of synapse structure and activity	36	10.1136	+	0.789106	0.970506
GO:0009607	BP	response to biotic stimulus	29	8.1743	+	0.792486	0.970506
GO:0009582	BP	detection of abiotic stimulus	19	5.40351	+	0.792521	0.970506
GO:0006865	BP	amino acid transport	15	4.28817	+	0.794962	0.970506
GO:0015837	BP	amine transport	15	4.28817	+	0.794962	0.970506
GO:0015849	BP	organic acid transport	15	4.28817	+	0.794962	0.970506
GO:0046942	BP	carboxylic acid transport	15	4.28817	+	0.794962	0.970506
GO:0009408	BP	response to heat	17	4.84456	+	0.79511	0.970506
GO:0000790	CC	nuclear chromatin	19	5.39101	+	0.802602	0.970506
GO:0015267	MF	channel activity	51	14.2195	+	0.803049	0.970506
GO:0022803	MF	passive transmembrane transporter activity	51	14.2195	+	0.803049	0.970506
GO:0016818	MF	hydrolase activity, acting on acid anhydrides, in phosphorus-containing anhydrides	48	13.3939	+	0.80329	0.970506
GO:0006727	BP	ommochrome biosynthetic process	13	3.72154	+	0.803824	0.970506
GO:0008055	BP	ocellus pigment biosynthetic process	13	3.72154	+	0.803824	0.970506
GO:0033060	BP	ocellus pigmentation	13	3.72154	+	0.803824	0.970506
GO:0046152	BP	ommochrome metabolic process	13	3.72154	+	0.803824	0.970506
GO:0046158	BP	ocellus pigment metabolic process	13	3.72154	+	0.803824	0.970506
GO:0007186	BP	G-protein coupled receptor signaling pathway	52	14.4918	+	0.80435	0.970506
GO:0005996	BP	monosaccharide metabolic process	21	5.93436	+	0.811244	0.972554
GO:0003008	BP	system process	203	55.7882	+	0.811664	0.972554
GO:0032386	BP	regulation of intracellular transport	12	3.4321	+	0.814605	0.972554
GO:0033157	BP	regulation of intracellular protein transport	12	3.4321	+	0.814605	0.972554
GO:0046822	BP	regulation of nucleocytoplasmic transport	12	3.4321	+	0.814605	0.972554
GO:0010639	BP	negative regulation of organelle organization	16	4.5407	+	0.817765	0.972554
GO:0016859	MF	cis-trans isomerase activity	17	4.8133	+	0.821863	0.974353
GO:0015144	MF	carbohydrate transmembrane transporter activity	11	3.14627	+	0.822169	0.974353
GO:0048859	BP	formation of anatomical boundary	14	3.97942	+	0.823369	0.974353
GO:0016831	MF	carboxy-lyase activity	11	3.14469	+	0.823855	0.974353
GO:0051301	BP	cell division	83	22.9297	+	0.831935	0.97997
GO:0044255	BP	cellular lipid metabolic process	73	20.1901	+	0.832628	0.97997
GO:0060537	BP	muscle tissue development	29	8.11129	+	0.833833	0.97997
GO:0048858	BP	cell projection morphogenesis	166	45.5996	+	0.834993	0.97997
GO:0019207	MF	kinase regulator activity	22	6.17867	+	0.835797	0.97997
GO:0010033	BP	response to organic substance	65	17.9909	+	0.836032	0.97997
GO:0016358	BP	dendrite development	55	15.2492	+	0.836457	0.97997
GO:0048813	BP	dendrite morphogenesis	55	15.2492	+	0.836457	0.97997
GO:0005681	CC	spliceosomal complex	17	4.79277	+	0.839555	0.981967
GO:0044427	CC	chromosomal part	87	23.9998	+	0.841296	0.982177
GO:0022891	MF	substrate-specific transmembrane transporter activity	174	47.7559	+	0.84227	0.982177
GO:0048519	BP	negative regulation of biological process	255	69.8381	+	0.842718	0.982177
GO:0005102	MF	receptor binding	56	15.5052	+	0.845116	0.984314
GO:0003682	MF	chromatin binding	25	6.98956	+	0.847653	0.985049
GO:0032990	BP	cell part morphogenesis	167	45.8244	+	0.848264	0.985049
GO:0051297	BP	centrosome organization	29	8.08844	+	0.848951	0.985049
GO:0051656	BP	establishment of organelle localization	29	8.0875	+	0.849568	0.985049
GO:0005509	MF	calcium ion binding	69	19.0532	+	0.850357	0.985239
GO:0051640	BP	organelle localization	34	9.45544	+	0.853462	0.988033
GO:0044444	CC	cytoplasmic part	632	172.359	+	0.857052	0.989874
GO:0035239	BP	tube morphogenesis	36	9.98901	+	0.862749	0.991785
GO:0009798	BP	axis specification	79	21.7465	+	0.867352	0.991785
GO:0044428	CC	nuclear part	297	81.16	+	0.867895	0.991785
GO:0055001	BP	muscle cell development	33	9.15722	+	0.868148	0.991785
GO:0055002	BP	striated muscle cell development	33	9.15722	+	0.868148	0.991785
GO:0007088	BP	regulation of mitosis	19	5.31035	+	0.868399	0.991785
GO:0051783	BP	regulation of nuclear division	19	5.31035	+	0.868399	0.991785
GO:0036094	MF	small molecule binding	525	143.184	+	0.868725	0.991785
GO:0015276	MF	ligand-gated ion channel activity	13	3.65533	+	0.869135	0.991785
GO:0022834	MF	ligand-gated channel activity	13	3.65533	+	0.869135	0.991785
GO:0045471	BP	response to ethanol	21	5.85962	+	0.86931	0.991785
GO:0009994	BP	oocyte differentiation	60	16.538	+	0.874239	0.991785
GO:0043566	MF	structure-specific DNA binding	17	4.75166	+	0.875204	0.991785
GO:0005739	CC	mitochondrion	124	34	+	0.8772	0.991785
GO:0046914	MF	transition metal ion binding	353	96.347	+	0.878215	0.991785
GO:0009892	BP	negative regulation of metabolic process	117	32.0861	+	0.878883	0.991785
GO:0055057	BP	neuroblast division	15	4.19673	+	0.878927	0.991785
GO:0055059	BP	asymmetric neuroblast division	15	4.19673	+	0.878927	0.991785
GO:0035195	BP	gene silencing by miRNA	16	4.46969	+	0.881114	0.992732
GO:0004527	MF	exonuclease activity	24	6.66736	+	0.881863	0.992802
GO:0009309	BP	amine biosynthetic process	32	8.85756	+	0.884216	0.994732
GO:0035017	BP	cuticle pattern formation	12	3.36364	+	0.885128	0.994975
GO:0016740	MF	transferase activity	440	119.929	+	0.892223	0.997891
GO:0016772	MF	transferase activity, transferring phosphorus-containing groups	232	63.3556	+	0.893079	0.997891
GO:0007283	BP	spermatogenesis	59	16.2225	+	0.893946	0.997891
GO:0048232	BP	male gamete generation	59	16.2225	+	0.893946	0.997891
GO:0006260	BP	DNA replication	39	10.7564	+	0.894566	0.997891
GO:0051179	BP	localization	661	179.945	+	0.898914	0.998729
GO:0022603	BP	regulation of anatomical structure morphogenesis	70	19.2126	+	0.899355	0.998729
GO:0000381	BP	regulation of alternative mRNA splicing, via spliceosome	27	7.46525	+	0.899358	0.998729
GO:0044425	CC	membrane part	284	77.4677	+	0.900637	0.998729
GO:0016462	MF	pyrophosphatase activity	47	12.9217	+	0.905993	0.998729
GO:0044264	BP	cellular polysaccharide metabolic process	11	3.06806	+	0.906592	0.998729
GO:0030111	BP	regulation of Wnt receptor signaling pathway	14	3.89188	+	0.907139	0.998729
GO:0045927	BP	positive regulation of growth	14	3.8917	+	0.907308	0.998729
GO:0030003	BP	cellular cation homeostasis	14	3.89102	+	0.907972	0.998729
GO:0019730	BP	antimicrobial humoral response	11	3.06226	+	0.912902	0.998729
GO:0009628	BP	response to abiotic stimulus	82	22.4465	+	0.914918	0.998729
GO:0051093	BP	negative regulation of developmental process	52	14.2688	+	0.914919	0.998729
GO:0008361	BP	regulation of cell size	13	3.60708	+	0.917325	0.998729
GO:0048646	BP	anatomical structure formation involved in morphogenesis	164	44.7568	+	0.918218	0.998729
GO:0007519	BP	skeletal muscle tissue development	27	7.43807	+	0.91824	0.998729
GO:0032269	BP	negative regulation of cellular protein metabolic process	23	6.33926	+	0.922165	0.998729
GO:0051248	BP	negative regulation of protein metabolic process	23	6.33926	+	0.922165	0.998729
GO:0035282	BP	segmentation	85	23.2433	+	0.922944	0.998729
GO:0021700	BP	developmental maturation	68	18.6092	+	0.924665	0.998729
GO:0007635	BP	chemosensory behavior	43	11.795	+	0.924905	0.998729
GO:0048546	BP	digestive tract morphogenesis	18	4.96646	+	0.926595	0.998729
GO:0044260	BP	cellular macromolecule metabolic process	792	215.315	+	0.926958	0.998729
GO:0046148	BP	pigment biosynthetic process	27	7.42303	+	0.928711	0.998729
GO:0042048	BP	olfactory behavior	40	10.9685	+	0.929624	0.998729
GO:0006911	BP	phagocytosis, engulfment	86	23.4908	+	0.932612	0.998729
GO:0051223	BP	regulation of protein transport	13	3.59154	+	0.932918	0.998729
GO:0070201	BP	regulation of establishment of protein localization	13	3.59154	+	0.932918	0.998729
GO:0010160	BP	formation of organ boundary	12	3.31591	+	0.934873	0.998729
GO:0007389	BP	pattern specification process	169	46.0476	+	0.937506	0.998988
GO:0008026	MF	ATP-dependent helicase activity	43	11.7705	+	0.938432	0.998988
GO:0070035	MF	purine NTP-dependent helicase activity	43	11.7705	+	0.938432	0.998988
GO:0003002	BP	regionalization	152	41.422	+	0.938848	0.998988
GO:0003724	MF	RNA helicase activity	27	7.40826	+	0.939008	0.998988
GO:0019953	BP	sexual reproduction	263	71.5724	+	0.941625	0.999791
GO:0016787	MF	hydrolase activity	336	91.38	+	0.945604	0.999791
GO:0044454	CC	nuclear chromosome part	31	8.48863	+	0.94582	0.999791
GO:0005319	MF	lipid transporter activity	12	3.30533	+	0.945938	0.999791
GO:0015078	MF	hydrogen ion transmembrane transporter activity	29	7.94323	+	0.946074	0.999791
GO:0043234	CC	protein complex	673	182.847	+	0.948967	0.999791
GO:0005575	CC	cellular_component	2273	616.979	+	0.949598	0.999791
GO:0007309	BP	oocyte axis specification	52	14.1971	+	0.950939	0.999791
GO:0007306	BP	eggshell chorion assembly	24	6.57339	+	0.95117	0.999791

## Sheet: S7 bee dataset
Direction	Ontology	GO ID	GO name	Annotated	Significant	Expected	p-value	FDR
Enriched	MF	GO:0051082	unfolded protein binding	59	42	15.55	6.3e-13	4.66e-10
		GO:0003735	structural constituent of ribosome	159	77	41.91	1.3e-09	4.8e-07
		GO:0004298	threonine-type endopeptidase activity	15	13	3.95	1.7e-06	0.000351025
		GO:0003743	translation initiation factor activity	45	27	11.86	1.9e-06	0.000351025
		GO:0003729	mRNA binding	160	69	42.17	2.4e-06	0.00035472
		GO:0051087	chaperone binding	12	11	3.16	3.8e-06	0.000468033
		GO:0031072	heat shock protein binding	26	17	6.85	3.3e-05	0.00348386
		GO:0008553	hydrogen-exporting ATPase activity, phosphorylative mechanism	24	16	6.33	4e-05	0.003695
		GO:0005525	GTP binding	139	57	36.64	0.0001	0.00821111
		GO:0003924	GTPase activity	116	48	30.58	0.00027	0.019953
		GO:0015035	protein disulfide oxidoreductase activity	16	11	4.22	0.00046	0.0309036
		GO:0046961	proton-transporting ATPase activity, rotational mechanism	10	8	2.64	0.00061	0.0358131
		GO:0003755	peptidyl-prolyl cis-trans isomerase activity	21	13	5.54	0.00063	0.0358131
		GO:0016853	isomerase activity	73	37	19.24	0.00148	0.0739
		GO:0003723	RNA binding	348	148	91.73	0.0015	0.0739
		GO:0005504	fatty acid binding	7	6	1.85	0.00181	0.0786818
		GO:0046933	hydrogen ion transporting ATP synthase activity, rotational mechanism	7	6	1.85	0.00181	0.0786818
		GO:0051287	NAD binding	24	13	6.33	0.00343	0.140821
		GO:0016616	oxidoreductase activity, acting on the CH-OH group of donors, NAD or NADP as acceptor	52	23	13.71	0.00389	0.151301
		GO:0000049	tRNA binding	10	7	2.64	0.00482	0.178099
		GO:0019206	nucleoside kinase activity	6	5	1.58	0.00593	0.199194
		GO:0004576	oligosaccharyl transferase activity	6	5	1.58	0.00593	0.199194
	BP	GO:0006457	protein folding	87	58	23.24	5e-15	1.28e-11
		GO:0006412	translation	328	152	87.62	7.3e-08	9.34e-05
		GO:0000398	nuclear mRNA splicing, via spliceosome	214	90	57.17	5.4e-07	0.00046044
		GO:0006413	translational initiation	56	32	14.96	1.4e-06	0.00081856
		GO:0006511	ubiquitin-dependent protein catabolic process	74	39	19.77	1.6e-06	0.00081856
		GO:0000022	mitotic spindle elongation	79	38	21.1	3.5e-05	0.0149217
		GO:0045454	cell redox homeostasis	36	21	9.62	6e-05	0.0219257
		GO:0015986	ATP synthesis coupled proton transport	21	14	5.61	0.00014	0.044765
	CC	GO:0005811	lipid particle	244	126	66.33	8.3e-17	3.78e-14
		GO:0005875	microtubule associated complex	334	137	90.8	1e-08	2.13e-06
		GO:0005829	cytosol	203	112	55.19	1.4e-08	2.13e-06
		GO:0071011	precatalytic spliceosome	143	67	38.87	2.7e-07	3.08e-05
		GO:0071013	catalytic step 2 spliceosome	120	56	32.62	3e-06	0.0002736
		GO:0005739	mitochondrion	407	175	110.64	5.2e-06	0.0003952
		GO:0005832	chaperonin-containing T-complex	8	8	2.17	2.9e-05	0.00188914
		GO:0022627	cytosolic small ribosomal subunit	33	20	8.97	5.5e-05	0.003135
		GO:0019773	proteasome core complex, alpha-subunit complex	7	7	1.9	0.00011	0.00557333
		GO:0008541	proteasome regulatory particle, lid subcomplex	9	8	2.45	0.0002	0.00912
		GO:0005759	mitochondrial matrix	133	62	36.16	0.00023	0.0095
		GO:0008540	proteasome regulatory particle, base subcomplex	11	9	2.99	0.00025	0.0095
		GO:0044432	endoplasmic reticulum part	76	34	20.66	0.0007	0.022515
		GO:0005791	rough endoplasmic reticulum	14	10	3.81	0.0007	0.022515
		GO:0005852	eukaryotic translation initiation factor 3 complex	12	9	3.26	0.00076	0.022515
		GO:0005762	mitochondrial large ribosomal subunit	46	23	12.51	0.00079	0.022515
		GO:0031090	organelle membrane	295	118	80.2	0.00099	0.0265553
		GO:0000502	proteasome complex	44	35	11.96	0.00118	0.0298933
		GO:0005783	endoplasmic reticulum	145	65	39.42	0.00154	0.03696
		GO:0000221	vacuolar proton-transporting V-type ATPase, V1 domain	7	6	1.9	0.00215	0.0445636
		GO:0031083	BLOC-1 complex	7	6	1.9	0.00215	0.0445636
		GO:0030140	trans-Golgi network transport vesicle	7	6	1.9	0.00215	0.0445636
		GO:0022625	cytosolic large ribosomal subunit	47	22	12.78	0.00299	0.05757
		GO:0005737	cytoplasm	1777	664	483.07	0.00303	0.05757
		GO:0005741	mitochondrial outer membrane	14	9	3.81	0.00399	0.0727776
		GO:0030017	sarcomere	36	20	9.79	0.0062	0.097755
		GO:0030133	transport vesicle	15	12	4.08	0.00651	0.097755
		GO:0008180	signalosome	8	6	2.17	0.00662	0.097755
		GO:0016460	myosin II complex	8	6	2.17	0.00662	0.097755
		GO:0000275	mitochondrial proton-transporting ATP synthase complex, catalytic core F(1)	6	5	1.63	0.00686	0.097755
		GO:0030125	clathrin vesicle coat	6	5	1.63	0.00686	0.097755
		GO:0005865	striated muscle thin filament	6	5	1.63	0.00686	0.097755
		GO:0005622	intracellular	3339	1059	907.7	0.00737	0.10184
		GO:0044444	cytoplasmic part	1342	544	364.82	0.00979	0.131301
		GO:0005730	nucleolus	57	24	15.5	0.01025	0.133543
		GO:0044429	mitochondrial part	298	127	81.01	0.01177	0.149087
		GO:0005740	mitochondrial envelope	169	67	45.94	0.01232	0.1512
		GO:0044446	intracellular organelle part	1612	584	438.22	0.0126	0.1512
		GO:0030532	small nuclear ribonucleoprotein complex	59	24	16.04	0.01652	0.183784
		GO:0005768	endosome	30	14	8.16	0.01715	0.183784
		GO:0005839	proteasome core complex	14	12	3.81	0.01832	0.183784
		GO:0016272	prefoldin complex	7	5	1.9	0.01863	0.183784
		GO:0005851	eukaryotic translation initiation factor 2B complex	7	5	1.9	0.01863	0.183784
		GO:0005859	muscle myosin complex	7	5	1.9	0.01863	0.183784
		GO:0031430	M band	7	5	1.9	0.01863	0.183784
		GO:0016585	chromatin remodeling complex	54	22	14.68	0.0208	0.183784
		GO:0031231	intrinsic to peroxisomal membrane	5	4	1.36	0.02131	0.183784
		GO:0035062	omega speckle	5	4	1.36	0.02131	0.183784
		GO:0030658	transport vesicle membrane	5	4	1.36	0.02131	0.183784
		GO:0070732	spindle envelope	5	4	1.36	0.02131	0.183784
		GO:0005779	integral to peroxisomal membrane	5	4	1.36	0.02131	0.183784
		GO:0005773	vacuole	35	19	9.51	0.02183	0.183784
		GO:0031903	microbody membrane	12	7	3.26	0.02257	0.183784
		GO:0044438	microbody part	12	7	3.26	0.02257	0.183784
		GO:0044439	peroxisomal part	12	7	3.26	0.02257	0.183784
		GO:0005778	peroxisomal membrane	12	7	3.26	0.02257	0.183784
Depleted	MF	GO:0004930	G-protein coupled receptor activity	150	3	39.54	1.7e-16	1.26e-13
		GO:0003700	sequence-specific DNA binding transcription factor activity	331	32	87.25	1.4e-12	5.17e-10
		GO:0043565	sequence-specific DNA binding	223	20	58.78	3.1e-11	7.64e-09
		GO:0003677	DNA binding	561	68	147.87	4.7e-09	8.68e-07
		GO:0005549	odorant binding	68	1	17.92	2.1e-08	3.1e-06
		GO:0003704	specific RNA polymerase II transcription factor activity	76	3	20.03	2.5e-07	3.08e-05
		GO:0004713	protein tyrosine kinase activity	47	1	12.39	9.6e-06	0.00101349
		GO:0030594	neurotransmitter receptor activity	40	1	10.54	7.1e-05	0.00655863
		GO:0004252	serine-type endopeptidase activity	78	7	20.56	0.00011	0.00873364
		GO:0005261	cation channel activity	79	5	20.82	0.00012	0.00873364
		GO:0004888	transmembrane receptor activity	268	10	70.64	0.00013	0.00873364
		GO:0005214	structural constituent of chitin-based cuticle	37	1	9.75	0.00017	0.0104692
		GO:0005230	extracellular ligand-gated ion channel activity	44	2	11.6	0.00019	0.0108008
		GO:0020037	heme binding	77	8	20.3	0.00045	0.0237536
		GO:0000981	sequence-specific DNA binding RNA polymerase II transcription factor activity	32	1	8.43	0.00068	0.0335013
		GO:0030528	transcription regulator activity	404	59	106.49	0.00077	0.0355644
		GO:0008061	chitin binding	30	1	7.91	0.00119	0.05173
		GO:0019199	transmembrane receptor protein kinase activity	29	1	7.64	0.00157	0.0644572
		GO:0004871	signal transducer activity	413	28	108.86	0.00198	0.0770116
		GO:0005057	receptor signaling protein activity	52	5	13.71	0.00249	0.0899652
		GO:0042277	peptide binding	46	4	12.13	0.00264	0.0899652
		GO:0008270	zinc ion binding	614	133	161.84	0.00268	0.0899652
		GO:0004497	monooxygenase activity	57	6	15.02	0.0028	0.0899652
		GO:0016564	transcription repressor activity	72	9	18.98	0.00336	0.10346
		GO:0004970	ionotropic glutamate receptor activity	26	1	6.85	0.00356	0.105234
		GO:0005089	Rho guanyl-nucleotide exchange factor activity	25	1	6.59	0.00468	0.13302
		GO:0016563	transcription activator activity	59	7	15.55	0.00546	0.149442
		GO:0003707	steroid hormone receptor activity	24	1	6.33	0.00613	0.161788
		GO:0003678	DNA helicase activity	36	3	9.49	0.00682	0.173792
		GO:0022843	voltage-gated cation channel activity	41	4	10.81	0.00793	0.191186
		GO:0005184	neuropeptide hormone activity	23	1	6.06	0.00802	0.191186
	BP	GO:0007186	G-protein coupled receptor protein signaling pathway	156	11	41.68	2.5e-10	6.395e-07
		GO:0006355	regulation of transcription, DNA-dependent	516	77	137.85	8.8e-10	1.12552e-06
		GO:0007154	cell communication	1059	207	282.91	2.6e-07	0.000221693
		GO:0007608	sensory perception of smell	75	4	20.04	1.7e-06	0.00108715
		GO:0007476	imaginal disc-derived wing morphogenesis	221	24	59.04	3.1e-06	0.00158596
		GO:0042067	establishment of ommatidial planar polarity	53	2	14.16	1.3e-05	0.00554233
		GO:0006468	protein phosphorylation	265	44	70.79	4.8e-05	0.0175406
		GO:0007088	regulation of mitosis	39	1	10.42	8e-05	0.02558
		GO:0008045	motor axon guidance	37	1	9.88	0.00014	0.03837
		GO:0008354	germ cell migration	51	3	13.62	0.00015	0.03837
		GO:0001709	cell fate determination	116	15	30.99	0.00023	0.0531277
		GO:0050906	detection of stimulus involved in sensory perception	49	3	13.09	0.00025	0.0531277
		GO:0060446	branching involved in open tracheal system development	42	2	11.22	0.00027	0.0531277
		GO:0001708	cell fate specification	64	3	17.1	0.00034	0.0621229
		GO:0042048	olfactory behavior	98	12	26.18	0.00038	0.0648027
		GO:0007419	ventral cord development	33	1	8.82	0.00045	0.0719438
		GO:0007422	peripheral nervous system development	91	11	24.31	0.00053	0.0797494
		GO:0006260	DNA replication	80	9	21.37	0.00058	0.0824244
		GO:0007498	mesoderm development	90	11	24.04	0.00064	0.0861642
		GO:0006814	sodium ion transport	38	2	10.15	0.00078	0.099762
		GO:0007424	open tracheal system development	188	25	50.22	0.00091	0.110847
		GO:0009954	proximal/distal pattern formation	30	1	8.01	0.00104	0.120924
		GO:0019748	secondary metabolic process	66	7	17.63	0.00112	0.124563
		GO:0007155	cell adhesion	182	26	48.62	0.00122	0.126986
		GO:0010033	response to organic substance	140	22	37.4	0.00128	0.126986
		GO:0007050	cell cycle arrest	36	2	9.62	0.00132	0.126986
		GO:0007447	imaginal disc pattern formation	101	14	26.98	0.00138	0.126986
		GO:0051239	regulation of multicellular organismal process	356	71	95.1	0.00139	0.126986
		GO:0007169	transmembrane receptor protein tyrosine kinase signaling pathway	120	18	32.06	0.00149	0.131428
		GO:0007480	imaginal disc-derived leg morphogenesis	35	2	9.35	0.00171	0.144452
		GO:0007494	midgut development	28	1	7.48	0.00183	0.144452
		GO:0007156	homophilic cell adhesion	28	1	7.48	0.00183	0.144452
		GO:0007346	regulation of mitotic cell cycle	102	8	27.25	0.0019	0.144452
		GO:0042330	taxis	213	28	56.9	0.00192	0.144452
		GO:0045087	innate immune response	52	5	13.89	0.0021	0.15348
		GO:0007431	salivary gland development	141	23	37.67	0.00221	0.156245
		GO:0045944	positive regulation of transcription from RNA polymerase II promoter	46	4	12.29	0.00226	0.156245
		GO:0009967	positive regulation of signal transduction	67	8	17.9	0.00267	0.171502
		GO:0007619	courtship behavior	45	4	12.02	0.00284	0.171502
		GO:0010160	formation of organ boundary	45	4	12.02	0.00284	0.171502
		GO:0048588	developmental cell growth	45	4	12.02	0.00284	0.171502
		GO:0014016	neuroblast differentiation	33	2	8.82	0.00286	0.171502
		GO:0006030	chitin metabolic process	39	3	10.42	0.00295	0.171502
		GO:0030111	regulation of Wnt receptor signaling pathway	39	3	10.42	0.00295	0.171502
		GO:0042063	gliogenesis	61	7	16.3	0.0031	0.174264
		GO:0007354	zygotic determination of anterior/posterior axis, embryo	26	1	6.95	0.00319	0.174264
		GO:0007224	smoothened signaling pathway	50	5	13.36	0.00325	0.174264
		GO:0006928	cellular component movement	307	53	82.01	0.00327	0.174264
		GO:0048569	post-embryonic organ development	302	33	80.68	0.00337	0.175928
		GO:0006310	DNA recombination	32	2	8.55	0.0037	0.1863
		GO:0007423	sensory organ development	354	63	94.57	0.00378	0.1863
		GO:0048646	anatomical structure formation involved in morphogenesis	354	62	94.57	0.0038	0.1863
		GO:0007165	signal transduction	947	162	252.99	0.00386	0.1863
		GO:0030707	ovarian follicle cell development	173	31	46.22	0.00397	0.18806
		GO:0007530	sex determination	25	1	6.68	0.00421	0.195803
	CC	GO:0005576	extracellular region	231	22	62.8	4.1e-09	1.87e-06
		GO:0005887	integral to plasma membrane	172	19	46.76	1.3e-07	2.96e-05
		GO:0016021	integral to membrane	733	126	199.27	2.9e-07	4.41e-05
		GO:0005912	adherens junction	65	5	17.67	7.7e-05	0.008778
		GO:0005578	proteinaceous extracellular matrix	39	2	10.6	0.00048	0.043776

## Sheet: S8 1-copy ortholog dataset
Direction	Ontology	GO ID	GO name	Annotated	Significant	Expected	p-value	FDR
Enriched	MF	GO:0004812	aminoacyl-tRNA ligase activity	44	37	24.01	3.4e-05	0.014133
		GO:0005525	GTP binding	141	100	76.95	4.2e-05	0.014133
		GO:0005099	Ras GTPase activator activity	40	32	21.83	0.00071	0.159277
	BP	GO:0007264	small GTPase mediated signal transduction	163	122	89.68	3.8e-06	0.0090858
		GO:0006412	translation	322	219	177.16	7.6e-05	0.090858
		GO:0006418	tRNA aminoacylation for protein translation	41	34	22.56	0.00016	0.12752
	CC	GO:0005622	intracellular	3198	1867	1764.97	1.5e-07	6.6e-05
		GO:0044428	nuclear part	618	383	341.07	0.0011	0.161333
		GO:0005763	mitochondrial small ribosomal subunit	30	25	16.56	0.0011	0.161333
		GO:0070013	intracellular organelle lumen	482	313	266.02	0.0018	0.1672
		GO:0005762	mitochondrial large ribosomal subunit	47	36	25.94	0.0019	0.1672
Depleted	MF	GO:0008188	neuropeptide receptor activity	35	4	19.1	1.1e-07	7.4e-05
		GO:0005549	odorant binding	23	3	12.55	4.4e-05	0.0118897
		GO:0009055	electron carrier activity	73	23	39.84	5.3e-05	0.0118897
		GO:0003700	sequence-specific DNA binding transcription factor activity	293	128	159.91	8e-05	0.01346
		GO:0004984	olfactory receptor activity	15	1	8.19	0.00014	0.016825
		GO:0016566	specific transcriptional repressor activity	24	4	13.1	0.00015	0.016825
		GO:0043565	sequence-specific DNA binding	196	83	106.97	0.00031	0.0298043
		GO:0016491	oxidoreductase activity	368	162	200.84	0.00045	0.0378563
		GO:0004872	receptor activity	258	91	140.81	0.00053	0.0396322
		GO:0005214	structural constituent of chitin-based cuticle	37	8	20.19	0.00138	0.092874
		GO:0004806	triglyceride lipase activity	11	1	6	0.0024	0.118448
		GO:0008236	serine-type peptidase activity	87	34	47.48	0.00246	0.118448
		GO:0019842	vitamin binding	59	21	32.2	0.00246	0.118448
		GO:0005506	iron ion binding	91	36	49.66	0.00264	0.118448
		GO:0003704	specific RNA polymerase II transcription factor activity	61	22	33.29	0.00264	0.118448
		GO:0051536	iron-sulfur cluster binding	29	8	15.83	0.00294	0.123664
		GO:0005234	extracellular-glutamate-gated ion channel activity	16	3	8.73	0.00379	0.141704
		GO:0004970	ionotropic glutamate receptor activity	16	3	8.73	0.00379	0.141704
		GO:0004867	serine-type endopeptidase inhibitor activity	21	5	11.46	0.00414	0.143894
		GO:0008483	transaminase activity	13	2	7.09	0.00449	0.143894
		GO:0005272	sodium channel activity	13	2	7.09	0.00449	0.143894
		GO:0016706	oxidoreductase activity, acting on paired donors, with incorporation or reduction of molecular oxyge...	10	1	5.46	0.00484	0.14806
	CC	GO:0016021	integral to membrane	642	284	354.32	1.4e-09	6.16e-07
		GO:0005576	extracellular region	212	87	117	1.6e-05	0.00352
		GO:0005792	microsome	22	3	12.14	6.7e-05	0.00982667

## Sheet: S9 enrichment branch-site ants
branch tested	setID	Ontology	setName	setsize	score	direction	p-value	FDR
Sinv	GO:0007426	BP	tracheal outgrowth, open tracheal system	11	12.2106	+	3.71687e-07	0
	GO:0008587	BP	imaginal disc-derived wing margin morphogenesis	16	12.9584	+	9.04537e-05	0.125
	GO:0035222	BP	wing disc pattern formation	16	12.4152	+	0.000247993	0.145
	GO:0044459	CC	plasma membrane part	68	35.0313	+	0.000335553	0.145
	GO:0007480	BP	imaginal disc-derived leg morphogenesis	12	9.7126	+	0.000706389	0.149474
	GO:0048732	BP	gland development	47	25.624	+	0.000775906	0.149474
	GO:0008094	MF	DNA-dependent ATPase activity	16	11.4693	+	0.0012467	0.149474
	GO:0008344	BP	adult locomotory behavior	13	9.83685	+	0.00149956	0.149474
	GO:0042775	BP	mitochondrial ATP synthesis coupled electron transport	16	11.2654	+	0.00172501	0.149474
	GO:0009952	BP	anterior/posterior pattern formation	41	22.2051	+	0.00195619	0.149474
	GO:0007476	BP	imaginal disc-derived wing morphogenesis	75	35.3768	+	0.00212969	0.149474
	GO:0016585	CC	chromatin remodeling complex	17	11.5385	+	0.00238565	0.149474
	GO:0007351	BP	tripartite regional subdivision	36	19.8629	+	0.00257551	0.149474
	GO:0008595	BP	anterior/posterior axis specification, embryo	36	19.8629	+	0.00257551	0.149474
	GO:0009948	BP	anterior/posterior axis specification	36	19.8629	+	0.00257551	0.149474
	GO:0022416	BP	bristle development	22	13.793	+	0.0026358	0.149474
	GO:0030097	BP	hemopoiesis	13	9.40414	+	0.00314368	0.149474
	GO:0008407	BP	bristle morphogenesis	16	10.8565	+	0.00322658	0.149474
	GO:0007626	BP	locomotory behavior	29	16.6977	+	0.0032371	0.149474
	GO:0000578	BP	embryonic axis specification	37	19.8629	+	0.00387041	0.157
	GO:0008061	MF	chitin binding	13	9.20401	+	0.00435944	0.160476
	GO:0048878	BP	chemical homeostasis	19	11.9659	+	0.00483974	0.166364
	GO:0016323	CC	basolateral plasma membrane	12	8.56606	+	0.0054968	0.178261
	GO:0003899	MF	DNA-directed RNA polymerase activity	14	9.50689	+	0.00580239	0.179167
	GO:0035159	BP	regulation of tube length, open tracheal system	11	7.94897	+	0.00668779	0.188148
	GO:0030198	BP	extracellular matrix organization	12	8.42213	+	0.00693998	0.188148
	GO:0000381	BP	regulation of alternative nuclear mRNA splicing, via spliceosome	18	11.2362	+	0.00695699	0.188148
	GO:0007431	BP	salivary gland development	40	20.3631	+	0.007375	0.189286
Pbar	GO:0002376	BP	immune system process	34	22.6234	+	4.11685e-05	0.11
	GO:0042623	MF	ATPase activity, coupled	54	31.4392	+	4.63222e-05	0.11
	GO:0008017	MF	microtubule binding	21	15.9758	+	6.19346e-05	0.11
	GO:0030261	BP	chromosome condensation	11	9.97525	+	0.000165585	0.1225
	GO:0007127	BP	meiosis I	11	9.15752	+	0.000884313	0.164
	GO:0006323	BP	DNA packaging	15	11.2171	+	0.000983015	0.164
	GO:0051276	BP	chromosome organization	57	29.3334	+	0.00107034	0.164
	GO:0043232	CC	intracellular non-membrane-bounded organelle	189	76.4786	+	0.00115532	0.164
	GO:0042592	BP	homeostatic process	36	20.4376	+	0.00152332	0.164
	GO:0002682	BP	regulation of immune system process	13	9.92524	+	0.00152971	0.164
Hsal	GO:0000313	CC	organellar ribosome	49	31.3319	+	3.34645e-06	0.03
	GO:0005759	CC	mitochondrial matrix	83	43.6182	+	5.41426e-05	0.075
	GO:0005762	CC	mitochondrial large ribosomal subunit	27	17.6433	+	0.000328282	0.1275
	GO:0004521	MF	endoribonuclease activity	14	11.0807	+	0.000333076	0.1275
	GO:0035075	BP	response to ecdysone	11	8.99068	+	0.000817315	0.166667
	GO:0004888	MF	transmembrane receptor activity	56	29.0522	+	0.00128959	0.166667
	GO:0016836	MF	hydro-lyase activity	14	10.2831	+	0.00150007	0.166667
	GO:0030170	MF	pyridoxal phosphate binding	14	10.2702	+	0.00153512	0.166667
	GO:0070279	MF	vitamin B6 binding	14	10.2702	+	0.00153512	0.166667
"03"	GO:0016337	BP	cell-cell adhesion	12	8.58544	+	1.72729e-05	0.09
	GO:0000313	CC	organellar ribosome	12	8.11072	+	7.01904e-05	0.09
	GO:0005761	CC	mitochondrial ribosome	12	8.11072	+	7.01904e-05	0.09
	GO:0006412	BP	translation	47	19.3534	+	0.000300224	0.1
	GO:0003735	MF	structural constituent of ribosome	16	9.10466	+	0.000334772	0.1
	GO:0005912	CC	adherens junction	12	7.40397	+	0.000471506	0.106667
"06"	GO:0061134	MF	peptidase regulator activity	13	15.328	+	5.00895e-06	0
	GO:0016491	MF	oxidoreductase activity	95	67.1464	+	9.76311e-06	0.005
	GO:0055114	BP	oxidation-reduction process	109	73.4029	+	3.50934e-05	0.008
	GO:0019318	BP	hexose metabolic process	14	14.3184	+	0.000190945	0.0116667
	GO:0046395	BP	carboxylic acid catabolic process	15	14.9518	+	0.000225324	0.0128571
	GO:0005759	CC	mitochondrial matrix	62	43.0423	+	0.000668055	0.0533333
	GO:0008150	BP	biological_process	1012	509.83	+	0.000879212	0.068
	GO:0006418	BP	tRNA aminoacylation for protein translation	22	18.4585	+	0.00139966	0.075
	GO:0009063	BP	cellular amino acid catabolic process	12	11.6732	+	0.00159823	0.0807143
	GO:0050660	MF	flavin adenine dinucleotide binding	14	12.864	+	0.00219679	0.0852941
	GO:0016614	MF	oxidoreductase activity, acting on CH-OH group of donors	22	17.9756	+	0.00254736	0.0871429
	GO:0006066	BP	alcohol metabolic process	26	20.3462	+	0.00290378	0.0871429
	GO:0005524	MF	ATP binding	230	127.512	+	0.00366057	0.093125
	GO:0016052	BP	carbohydrate catabolic process	13	11.7454	+	0.0042962	0.093125
	GO:0042623	MF	ATPase activity, coupled	88	54.4488	+	0.00457532	0.093125
	GO:0005996	BP	monosaccharide metabolic process	17	14.3184	+	0.00463683	0.093125
	GO:0050662	MF	coenzyme binding	25	19.2772	+	0.00478137	0.093125
	GO:0016796	MF	exonuclease activity, active with either ribo- or deoxyribonucleic acids and producing 5'-phosphomonoesters	13	11.4351	+	0.00677802	0.116757
	GO:0006399	BP	tRNA metabolic process	40	27.6011	+	0.00720704	0.121842
	GO:0009152	BP	purine ribonucleotide biosynthetic process	27	19.931	+	0.00833862	0.131915
	GO:0006457	BP	protein folding	46	30.7469	+	0.00855128	0.131915
	GO:0005811	CC	lipid particle	86	52.2525	+	0.00865782	0.131915
	GO:0009259	BP	ribonucleotide metabolic process	29	21.0061	+	0.00916411	0.131915
	GO:0006631	BP	fatty acid metabolic process	14	11.8002	+	0.0100745	0.139
	GO:0000315	CC	organellar large ribosomal subunit	19	14.9223	+	0.0102643	0.139
	GO:0005762	CC	mitochondrial large ribosomal subunit	19	14.9223	+	0.0102643	0.139
	GO:0004812	MF	aminoacyl-tRNA ligase activity	25	18.4585	+	0.0110913	0.14322
	GO:0016875	MF	ligase activity, forming carbon-oxygen bonds	25	18.4585	+	0.0110913	0.14322
	GO:0016876	MF	ligase activity, forming aminoacyl-tRNA and related compounds	25	18.4585	+	0.0110913	0.14322
	GO:0005506	MF	iron ion binding	28	20.2034	+	0.0112427	0.14322
	GO:0008408	MF	3'-5' exonuclease activity	12	10.3986	+	0.0116212	0.14322
	GO:0006091	BP	generation of precursor metabolites and energy	39	26.3249	+	0.0127065	0.145974
	GO:0016798	MF	hydrolase activity, acting on glycosyl bonds	19	14.6536	+	0.0138634	0.145974
	GO:0044283	BP	small molecule biosynthetic process	36	24.4751	+	0.0145116	0.145974
	GO:0016820	MF	hydrolase activity, acting on acid anhydrides, catalyzing transmembrane movement of substances	34	23.3464	+	0.0145408	0.145974
	GO:0042626	MF	ATPase activity, coupled to transmembrane movement of substances	34	23.3464	+	0.0145408	0.145974
	GO:0043492	MF	ATPase activity, coupled to movement of substances	34	23.3464	+	0.0145408	0.145974
	GO:0019752	BP	carboxylic acid metabolic process	55	34.8903	+	0.0146444	0.145974
	GO:0030097	BP	hemopoiesis	14	11.4874	+	0.0151205	0.15038
	GO:0016705	MF	oxidoreductase activity, acting on paired donors, with incorporation or reduction of molecular oxygen	14	11.3754	+	0.0174058	0.162857
	GO:0002520	BP	immune system development	15	11.9703	+	0.0180382	0.162857
	GO:0048534	BP	hemopoietic or lymphoid organ development	15	11.9703	+	0.0180382	0.162857
	GO:0000313	CC	organellar ribosome	36	24.1915	+	0.0181249	0.162857
	GO:0005761	CC	mitochondrial ribosome	36	24.1915	+	0.0181249	0.162857
	GO:0004497	MF	monooxygenase activity	14	11.328	+	0.0184627	0.162857
	GO:0005840	CC	ribosome	42	27.4622	+	0.0187527	0.163696
	GO:0044106	BP	cellular amine metabolic process	48	30.6282	+	0.0200867	0.177234
	GO:0005975	BP	carbohydrate metabolic process	52	32.771	+	0.0202338	0.177234
	GO:0006120	BP	mitochondrial electron transport, NADH to ubiquinone	13	10.6151	+	0.0205351	0.178125
	GO:0015399	MF	primary active transmembrane transporter activity	40	26.0935	+	0.0227761	0.194444
	GO:0015405	MF	P-P-bond-hydrolysis-driven transmembrane transporter activity	40	26.0935	+	0.0227761	0.194444
	GO:0004553	MF	hydrolase activity, hydrolyzing O-glycosyl compounds	17	12.9837	+	0.0229329	0.194444
	GO:0006576	BP	cellular biogenic amine metabolic process	18	13.5774	+	0.0231134	0.194444
	GO:0005654	CC	nucleoplasm	106	21.4619	-	2.05705e-05	0.00666667
	GO:0044451	CC	nucleoplasm part	98	20.207	-	5.54565e-05	0.008
	GO:0007264	BP	small GTPase mediated signal transduction	49	7.85641	-	0.000667277	0.0533333
	GO:0022626	CC	cytosolic ribosome	33	3.75881	-	0.00114943	0.0727273
	GO:0007010	BP	cytoskeleton organization	174	53.034	-	0.00171902	0.0807143
	GO:0046907	BP	intracellular transport	137	39.5572	-	0.00190358	0.084
	GO:0006367	BP	transcription initiation from RNA polymerase II promoter	32	4.09745	-	0.00218458	0.0852941
	GO:0010468	BP	regulation of gene expression	204	65.421	-	0.00266533	0.0871429
	GO:0006357	BP	regulation of transcription from RNA polymerase II promoter	45	8.25498	-	0.00275133	0.0871429
	GO:0000022	BP	mitotic spindle elongation	36	5.71071	-	0.00334443	0.0921739
	GO:0051231	BP	spindle elongation	36	5.71071	-	0.00334443	0.0921739
	GO:0043066	BP	negative regulation of apoptosis	17	0.686203	-	0.0043046	0.093125
	GO:0001745	BP	compound eye morphogenesis	66	15.7694	-	0.00435892	0.093125
	GO:2000112	BP	regulation of cellular macromolecule biosynthetic process	149	45.7724	-	0.00436505	0.093125
	GO:0008092	MF	cytoskeletal protein binding	76	19.3727	-	0.0048049	0.093125
	GO:0008360	BP	regulation of cell shape	36	6.27163	-	0.00554758	0.100571
	GO:0006464	BP	protein modification process	200	65.812	-	0.0055925	0.100571
	GO:0031399	BP	regulation of protein modification process	32	5.06272	-	0.00559781	0.100571
	GO:0048749	BP	compound eye development	79	20.8108	-	0.00605762	0.106111
	GO:0007165	BP	signal transduction	209	70.4165	-	0.00836493	0.131915
	GO:0007015	BP	actin filament organization	33	5.8711	-	0.00882495	0.131915
	GO:0007389	BP	pattern specification process	109	32.3932	-	0.00884939	0.131915
	GO:0060538	BP	skeletal muscle organ development	24	3.21593	-	0.00923348	0.131915
	GO:0019220	BP	regulation of phosphate metabolic process	26	3.80745	-	0.00930975	0.131915
	GO:0006417	BP	regulation of translation	20	2.26613	-	0.0112255	0.14322
	GO:0022618	BP	ribonucleoprotein complex assembly	11	0	-	0.0115125	0.14322
	GO:0016591	CC	DNA-directed RNA polymerase II, holoenzyme	30	5.25594	-	0.0116538	0.14322
	GO:0043687	BP	post-translational protein modification	16	1.22685	-	0.0117393	0.14322
	GO:0070013	CC	intracellular organelle lumen	162	53.1611	-	0.0119541	0.143833
	GO:0042325	BP	regulation of phosphorylation	25	3.80745	-	0.0124335	0.145974
	GO:0046903	BP	secretion	58	14.6493	-	0.0126354	0.145974
	GO:0045202	CC	synapse	42	9.21147	-	0.0126727	0.145974
	GO:0032940	BP	secretion by cell	56	14.042	-	0.0133609	0.145974
	GO:0031123	BP	RNA 3'-end processing	11	0.127049	-	0.0138602	0.145974
	GO:0031124	BP	mRNA 3'-end processing	11	0.127049	-	0.0138602	0.145974
	GO:0016477	BP	cell migration	50	12.0376	-	0.0139214	0.145974
	GO:0048870	BP	cell motility	50	12.0376	-	0.0139214	0.145974
	GO:0051674	BP	localization of cell	50	12.0376	-	0.0139214	0.145974
	GO:0031981	CC	nuclear lumen	155	50.8805	-	0.0140369	0.145974
	GO:0048489	BP	synaptic vesicle transport	44	10.1448	-	0.0153826	0.15038
	GO:0022627	CC	cytosolic small ribosomal subunit	12	0.478463	-	0.0163253	0.1605
	GO:0001932	BP	regulation of protein phosphorylation	24	3.80745	-	0.0165919	0.162099
	GO:0030182	BP	neuron differentiation	141	45.9515	-	0.0168009	0.162857
	GO:0001076	MF	RNA polymerase II transcription factor binding transcription factor activity	13	0.778371	-	0.017521	0.162857
	GO:0016592	CC	mediator complex	13	0.778371	-	0.017521	0.162857
	GO:0019787	MF	small conjugating protein ligase activity	39	8.70467	-	0.0182488	0.162857
	GO:0007173	BP	epidermal growth factor receptor signaling pathway	11	0.40532	-	0.0205271	0.178125
	GO:0004842	MF	ubiquitin-protein ligase activity	38	8.6113	-	0.0217991	0.192474
	GO:0007560	BP	imaginal disc morphogenesis	88	26.5039	-	0.0221548	0.19303
	GO:0048563	BP	post-embryonic organ morphogenesis	88	26.5039	-	0.0221548	0.19303
	GO:0022625	CC	cytosolic large ribosomal subunit	21	3.28034	-	0.0238143	0.194444
	GO:0000988	MF	protein binding transcription factor activity	30	6.09531	-	0.0238895	0.194444
	GO:0000989	MF	transcription factor binding transcription factor activity	30	6.09531	-	0.0238895	0.194444
	GO:0003712	MF	transcription cofactor activity	30	6.09531	-	0.0238895	0.194444
	GO:0010627	BP	regulation of intracellular protein kinase cascade	26	4.82441	-	0.0239792	0.194444
	GO:0022836	MF	gated channel activity	29	5.80129	-	0.0244523	0.197798
"07"	GO:0016758	MF	transferase activity, transferring hexosyl groups	17	21.4917	+	0.00505722	0.185714
	GO:0042623	MF	ATPase activity, coupled	46	49.3161	+	0.00677025	0.185714
	GO:0000226	BP	microtubule cytoskeleton organization	46	21.3409	-	0.000908903	0.075
	GO:0007315	BP	pole plasm assembly	11	1.30627	-	0.000985895	0.075
	GO:0006468	BP	protein phosphorylation	62	33.4181	-	0.00280995	0.185714
	GO:0003700	MF	sequence-specific DNA binding transcription factor activity	53	28.0913	-	0.0042644	0.185714
	GO:0007623	BP	circadian rhythm	12	2.82164	-	0.00434336	0.185714
	GO:0007314	BP	oocyte anterior/posterior axis specification	14	4.04347	-	0.00531673	0.185714
	GO:0008358	BP	maternal determination of anterior/posterior axis, embryo	14	4.04347	-	0.00531673	0.185714
	GO:0004674	MF	protein serine/threonine kinase activity	46	23.8836	-	0.00561166	0.185714
	GO:0007622	BP	rhythmic behavior	11	2.64452	-	0.00682824	0.185714
	GO:0007613	BP	memory	13	3.72795	-	0.0070047	0.185714
	GO:0016591	CC	DNA-directed RNA polymerase II, holoenzyme	14	4.29799	-	0.00719195	0.185714
	GO:0016310	BP	phosphorylation	76	44.6856	-	0.00726595	0.185714
"08"	GO:0005524	MF	ATP binding	168	281.532	+	9.51491e-07	0
	GO:0003824	MF	catalytic activity	526	816.172	+	0.000103185	0.015
	GO:0042623	MF	ATPase activity, coupled	18	35.3172	+	0.000264314	0.02
	GO:0019752	BP	carboxylic acid metabolic process	39	69.5068	+	0.000501427	0.02625
	GO:0006259	BP	DNA metabolic process	71	119.812	+	0.000801392	0.0376923
	GO:0055085	BP	transmembrane transport	61	103.989	+	0.000856048	0.0376923
	GO:0044106	BP	cellular amine metabolic process	37	65.557	+	0.0010271	0.0385714
	GO:0003677	MF	DNA binding	100	164.455	+	0.00112988	0.0386667
	GO:0006399	BP	tRNA metabolic process	25	45.2542	+	0.00251704	0.0684
	GO:0006520	BP	cellular amino acid metabolic process	30	53.3132	+	0.00265592	0.0684
	GO:0003774	MF	motor activity	17	31.8188	+	0.00351985	0.0684
	GO:0004812	MF	aminoacyl-tRNA ligase activity	11	21.7081	+	0.00355292	0.0684
	GO:0004872	MF	receptor activity	61	102.013	+	0.00363521	0.0684
	GO:0005488	MF	binding	564	858.825	+	0.00416687	0.0725926
	GO:0005275	MF	amine transmembrane transporter activity	12	23.2006	+	0.0049329	0.0766667
	GO:0044446	CC	intracellular organelle part	318	491.006	+	0.00525899	0.0793548
	GO:0016021	CC	integral to membrane	161	254.195	+	0.00635646	0.0973529
	GO:0006629	BP	lipid metabolic process	40	68.2904	+	0.00639938	0.0973529
	GO:0044271	BP	cellular nitrogen compound biosynthetic process	50	83.9931	+	0.00647981	0.0973529
	GO:0042626	MF	ATPase activity, coupled to transmembrane movement of substances	14	26.2466	+	0.00764091	0.105897
	GO:0043492	MF	ATPase activity, coupled to movement of substances	14	26.2466	+	0.00764091	0.105897
	GO:0006865	BP	amino acid transport	12	22.8808	+	0.00790685	0.105897
	GO:0046942	BP	carboxylic acid transport	12	22.8808	+	0.00790685	0.105897
	GO:0008026	MF	ATP-dependent helicase activity	29	50.472	+	0.00874165	0.113415
	GO:0048522	BP	positive regulation of cellular process	71	115.995	+	0.00959308	0.116744
	GO:0022890	MF	inorganic cation transmembrane transporter activity	25	43.9417	+	0.00989059	0.118864
	GO:0051276	BP	chromosome organization	59	97.3269	+	0.0102772	0.120435
	GO:0015399	MF	primary active transmembrane transporter activity	18	32.5414	+	0.0108613	0.122549
	GO:0015405	MF	P-P-bond-hydrolysis-driven transmembrane transporter activity	18	32.5414	+	0.0108613	0.122549
	GO:0044087	BP	regulation of cellular component biogenesis	33	56.5478	+	0.0111634	0.122549
	GO:0005342	MF	organic acid transmembrane transporter activity	13	24.3006	+	0.0111726	0.122549
	GO:0046943	MF	carboxylic acid transmembrane transporter activity	13	24.3006	+	0.0111726	0.122549
	GO:0004888	MF	transmembrane receptor activity	45	75.3844	+	0.0113989	0.123269
	GO:0046873	MF	metal ion transmembrane transporter activity	20	35.7063	+	0.0118922	0.128302
	GO:0003777	MF	microtubule motor activity	15	27.5387	+	0.0121405	0.129815
	GO:0009059	BP	macromolecule biosynthetic process	135	213.091	+	0.0127386	0.138
	GO:0034645	BP	cellular macromolecule biosynthetic process	132	208.469	+	0.0131482	0.140536
	GO:0006260	BP	DNA replication	26	45.1951	+	0.0137273	0.14069
	GO:0048638	BP	regulation of developmental growth	19	33.919	+	0.0142509	0.140909
	GO:0048037	MF	cofactor binding	25	43.5566	+	0.0142847	0.140909
	GO:0006508	BP	proteolysis	56	92.1394	+	0.0144216	0.140909
	GO:0015291	MF	secondary active transmembrane transporter activity	23	40.3394	+	0.0145349	0.140909
	GO:0009058	BP	biosynthetic process	171	267.055	+	0.0148751	0.140909
	GO:0007155	BP	cell adhesion	44	73.4436	+	0.0149089	0.140909
	GO:0022610	BP	biological adhesion	44	73.4436	+	0.0149089	0.140909
	GO:0044430	CC	cytoskeletal part	75	121.276	+	0.015583	0.143824
	GO:0018130	BP	heterocycle biosynthetic process	43	71.7763	+	0.0160736	0.147681
	GO:0042995	CC	cell projection	39	65.466	+	0.0167887	0.151831
	GO:0044249	BP	cellular biosynthetic process	167	260.604	+	0.0173	0.158056
	GO:0051963	BP	regulation of synaptogenesis	15	27.2013	+	0.0182016	0.164189
	GO:0016319	BP	mushroom body development	13	23.9037	+	0.0186701	0.168533
	GO:0050807	BP	regulation of synapse organization	16	28.7625	+	0.0196582	0.174286
	GO:0007613	BP	memory	13	23.8526	+	0.0198998	0.174286
	GO:0016740	MF	transferase activity	224	345.64	+	0.0205148	0.177949
	GO:0007420	BP	brain development	22	38.3562	+	0.0210094	0.179625
	GO:0071840	BP	cellular component organization or biogenesis	400	607.823	+	0.0211173	0.179625
	GO:0010467	BP	gene expression	117	184.499	+	0.0219623	0.185185
	GO:0003700	MF	sequence-specific DNA binding transcription factor activity	55	57.7745	-	5.77602e-07	0
	GO:0043565	MF	sequence-specific DNA binding	37	36.338	-	1.59301e-06	0
	GO:0003924	MF	GTPase activity	39	43.1164	-	0.000283247	0.02
	GO:0060562	BP	epithelial tube morphogenesis	13	11.3035	-	0.000418942	0.0242857
	GO:0007264	BP	small GTPase mediated signal transduction	37	41.2544	-	0.00058325	0.0344444
	GO:0005681	CC	spliceosomal complex	37	41.6377	-	0.000858329	0.0376923
	GO:0030097	BP	hemopoiesis	14	12.9271	-	0.000893943	0.0376923
	GO:0005525	MF	GTP binding	49	58.3441	-	0.002168	0.068125
	GO:0006397	BP	mRNA processing	52	62.7579	-	0.00305368	0.0684
	GO:0051252	BP	regulation of RNA metabolic process	143	186.537	-	0.00318605	0.0684
	GO:0000377	BP	RNA splicing, via transesterification reactions with bulged adenosine as nucleophile	40	46.9594	-	0.00319673	0.0684
	GO:0000398	BP	nuclear mRNA splicing, via spliceosome	40	46.9594	-	0.00319673	0.0684
	GO:0006355	BP	regulation of transcription, DNA-dependent	104	133.396	-	0.00386359	0.0684615
	GO:0005811	CC	lipid particle	14	14.0249	-	0.00467984	0.0766667
	GO:0030532	CC	small nuclear ribonucleoprotein complex	13	12.8325	-	0.00488735	0.0766667
	GO:0010627	BP	regulation of intracellular protein kinase cascade	18	19.4217	-	0.00791057	0.105897
	GO:0005267	MF	potassium channel activity	12	12.0187	-	0.00879894	0.113415
	GO:0035071	BP	salivary gland cell autophagic cell death	11	10.8324	-	0.00926958	0.115238
	GO:0071011	CC	precatalytic spliceosome	29	33.8727	-	0.0103391	0.120435
	GO:2000112	BP	regulation of cellular macromolecule biosynthetic process	141	187.186	-	0.0136294	0.14069
	GO:0006813	BP	potassium ion transport	13	13.6533	-	0.0150433	0.140909
	GO:0034702	CC	ion channel complex	14	14.9176	-	0.0152299	0.141493
	GO:0003674	MF	molecular_function	223	302.279	-	0.0163915	0.149571
	GO:0046983	MF	protein dimerization activity	18	20.1613	-	0.01815	0.164189
	GO:0022843	MF	voltage-gated cation channel activity	13	13.9865	-	0.0228558	0.190732
	GO:0006357	BP	regulation of transcription from RNA polymerase II promoter	34	41.4891	-	0.0235746	0.196867

## Sheet: S10 extensive dataset
Direction	Ontology	GO ID	GO name	Annotated	Significant	Expected	p-value	FDR
Enriched	MF	GO:0003735	structural constituent of ribosome	163	149	123.7	1.9e-07	0.00012483
		GO:0004812	aminoacyl-tRNA ligase activity	44	43	33.39	7.7e-05	0.019929
		GO:0005525	GTP binding	141	125	107	9.1e-05	0.019929
		GO:0003723	RNA binding	339	284	257.26	0.00018	0.029565
		GO:0005524	ATP binding	570	463	432.57	0.00079	0.103806
		GO:0003676	nucleic acid binding	1071	869	812.77	0.00108	0.11826
		GO:0019205	nucleobase-containing compound kinase activity	23	23	17.45	0.00173	0.162373
		GO:0003899	DNA-directed RNA polymerase activity	31	30	23.53	0.00205	0.168356
	BP	GO:0006412	translation	383	337	292.69	3.5e-07	0.00084875
		GO:0000398	nuclear mRNA splicing, via spliceosome	207	183	158.19	7e-06	0.00638583
		GO:0044106	cellular amine metabolic process	153	138	116.92	7.9e-06	0.00638583
		GO:0044260	cellular macromolecule metabolic process	2059	1694	1573.5	0.00017	0.10185
		GO:0006418	tRNA aminoacylation for protein translation	41	40	31.33	0.00021	0.10185
	CC	GO:0071011	precatalytic spliceosome	141	127	107.3	1.5e-05	0.003942
		GO:0005622	intracellular	3198	2559	2433.58	1.8e-05	0.003942
		GO:0071013	catalytic step 2 spliceosome	118	106	89.79	0.0001	0.014235
		GO:0005759	mitochondrial matrix	134	124	101.97	0.00013	0.014235
		GO:0005763	mitochondrial small ribosomal subunit	30	30	22.83	0.00027	0.023652
		GO:0044424	intracellular part	2957	2364	2250.19	0.00055	0.04015
		GO:0032991	macromolecular complex	1595	1297	1213.75	0.00082	0.0513086
		GO:0005730	nucleolus	55	51	41.85	0.00122	0.066795
		GO:0030532	small nuclear ribonucleoprotein complex	57	52	43.38	0.00293	0.142593
		GO:0016591	DNA-directed RNA polymerase II, holoenzyme	48	44	36.53	0.005	0.184203
		GO:0000922	spindle pole	19	19	14.46	0.00551	0.184203
		GO:0022625	cytosolic large ribosomal subunit	47	43	35.77	0.00608	0.184203
		GO:0044391	ribosomal subunit	152	139	115.67	0.00633	0.184203
		GO:0005634	nucleus	1239	1014	942.84	0.00669	0.184203
		GO:0044431	Golgi apparatus part	70	62	53.27	0.00678	0.184203
		GO:0005829	cytosol	205	176	156	0.00705	0.184203
		GO:0030117	membrane coat	26	25	19.79	0.00743	0.184203
		GO:0031981	nuclear lumen	340	290	258.73	0.00757	0.184203
Depleted	MF	GO:0005549	odorant binding	23	5	17.45	6.5e-08	4.2705e-05
		GO:0004984	olfactory receptor activity	15	2	11.38	5.7e-07	0.000187245
		GO:0005214	structural constituent of chitin-based cuticle	37	12	28.08	1.1e-06	0.0001971
		GO:0008188	neuropeptide receptor activity	35	13	26.56	1.2e-06	0.0001971
		GO:0009055	electron carrier activity	73	38	55.4	7.1e-06	0.00093294
		GO:0004867	serine-type endopeptidase inhibitor activity	21	7	15.94	4.3e-05	0.0047085
		GO:0005200	structural constituent of cytoskeleton	26	11	19.73	0.00025	0.0234643
		GO:0005272	sodium channel activity	13	4	9.87	0.00073	0.0599512
		GO:0004364	glutathione transferase activity	11	3	8.35	0.00091	0.06643
		GO:0030247	polysaccharide binding	49	27	37.19	0.0011	0.0706275
		GO:0004970	ionotropic glutamate receptor activity	16	6	12.14	0.0012	0.0706275
		GO:0015370	solute:sodium symporter activity	32	16	24.28	0.00129	0.0706275
		GO:0020037	heme binding	61	36	46.29	0.00252	0.127357
		GO:0005509	calcium ion binding	152	100	115.35	0.00287	0.130962
		GO:0005102	receptor binding	111	71	84.24	0.00299	0.130962
		GO:0005217	intracellular ligand-gated ion channel activity	8	2	6.07	0.00344	0.132946
		GO:0008527	taste receptor activity	8	2	6.07	0.00344	0.132946
		GO:0004553	hydrolase activity, hydrolyzing O-glycosyl compounds	53	31	40.22	0.00372	0.13578
		GO:0004872	receptor activity	261	150	198.07	0.0041	0.141774
		GO:0004252	serine-type endopeptidase activity	70	43	53.12	0.00477	0.156694
		GO:0005234	extracellular-glutamate-gated ion channel activity	16	7	12.14	0.00572	0.178954
		GO:0046943	carboxylic acid transmembrane transporter activity	55	33	41.74	0.00631	0.18844
	BP	GO:0007186	G-protein coupled receptor signaling pathway	145	89	110.81	3e-05	0.07275
		GO:0007608	sensory perception of smell	30	13	22.93	9.5e-05	0.097
		GO:0055085	transmembrane transport	270	180	206.34	0.00012	0.097
		GO:0050907	detection of chemical stimulus involved in sensory perception	8	1	6.11	0.00025	0.151562
	CC	GO:0005576	extracellular region	212	121	161.33	9.5e-09	2.19e-06
		GO:0016021	integral to membrane	642	421	488.54	1e-08	2.19e-06
		GO:0005858	axonemal dynein complex	8	1	6.09	0.00028	0.04088
		GO:0005887	integral to plasma membrane	143	92	108.82	0.00089	0.097455

[truncated: 16 more sheets: S11 12 droso dataset, S12 enrichment phenotype, S13 enrichment site ants, S14 results site ants MT , S15 results branch-site ants MT, S16 enrchmt age oxid stress, S17 enrchmt diff expressed Sinv, S18 ORs branch-site, S19 results site ants extensive, S20 enrichment ants no leaves, S21 enrichment ants dS <= 1, S22 enrichmt ants BEB site>0.9, S23 enrichmt ants convergence, S24 enrichmnt ants deltaGC3<10%, S25 enrichment ants PAGAN, S26 enrichment ants KEGG]
